# Supplementary material for: (2R,3S)-Methyl 2-hy­droxy-3-(4-methyl­benzene­sulfonamido)-3-phenyl­propano­ate
Source: Acta Crystallogr Sect E Struct Rep Online. 2010 Nov 24;66(Pt 12):o3279–80. doi: 10.1107/S160053681004780X (PMC3011734; doi:10.1107/S160053681004780X)
Supplement: Supplementary file 1 [file e-66-o3279-sup1.cif]

##############################################################################
###                                                                        ###
###        Electronic paper (Acta Crystallographica Section E)             ###
###                                                                        ###
##############################################################################
#                                                                            #
# This CIF contains the data in a paper accepted for publication in Acta     #
# Crystallographica Section E. It conforms to the requirements of Notes      #
# for Authors for Section E, and has been peer reviewed under the auspices   #
# of the IUCr Commission on Journals.                                        #
#                                                                            #
# Full details of the Crystallographic Information File format               #
# are given in the paper "The Crystallographic Information File (CIF):       #
# a New Standard Archive File for Crystallography" by S. R. Hall, F. H.      #
# Allen and I. D. Brown [Acta Cryst. (1991), A47, 655-685].                  #
#                                                                            #
# The current version of the core CIF dictionary is obtainable from          #
# ftp://ftp.iucr.org/pub/cif_core.dic. The current version number is 2.4.    #
#                                                                            #
# Software is freely available for graphical display of the structure(s) in  #
# this CIF.  For information consult the CIF home page http://www.iucr.org/  #
# cif/home.html                                                              #
#                                                                            #
# This file may be used for bona fide research purposes within the           #
# scientific community so long as proper attribution is given to the journal # 
# article from which it was obtained.                                        #
#                                                                            #
##############################################################################
                                             
data_global
_audit_creation_method     'WinGX routine CIF_UPDATE'
_audit_conform_dict_name     cif_core.dic
_audit_conform_dict_version     2.4
_journal_date_recd_electronic     2010-10-17
_journal_date_accepted     2010-11-17
_journal_name_full     'Acta Crystallographica, Section E'
_journal_year     2010
_journal_volume     66
_journal_issue     12
_journal_page_first     o3279
_journal_page_last     o3280
_journal_paper_category     QO
_journal_coeditor_code     FL2324
_publ_contact_author_name     'Omondi, Bernard'
_publ_contact_author_address
;
Research Centre for Synthesis and Catalysis
Department of Chemistry,
University of Johannesburg,
PO Box 524 Auckland Park,
Johannesburg, 2006
South Africa
;
_publ_contact_author_email     boowaga@uj.ac.za
_publ_contact_author_fax     '+27 (011) 5592367'
_publ_contact_author_phone     '+27 (011) 5594415'
_publ_section_title
;
(2<i>R</i>,3<i>S</i>)-Methyl
2-hydroxy-3-(4-methylbenzenesulfonamido)-3-phenylpropanoate
;
loop_
    _publ_author_name
    _publ_author_address
    'Fadlalla, Mohamed I.'
;
School of Chemistry,
University of KwaZulu-Natal,
Westville Campus,
Private Bag X54001,
Durban 4000,
South Africa
;
    'Friedrich, Holger B.'
;
School of Chemistry,
University of KwaZulu-Natal,
Westville Campus,
Private Bag X54001,
Durban 4000,
South Africa
;
    'Maguire, Glenn E. M.'
;
School of Chemistry,
University of KwaZulu-Natal,
Westville Campus,
Private Bag X54001,
Durban 4000,
South Africa
;
    'Omondi, Bernard'
;
Research Centre for Synthesis and Catalysis
Department of Chemistry,
University of Johannesburg,
PO Box 524 Auckland Park,
Johannesburg 2006
South Africa
;
data_I
_audit_creation_method     'WinGX routine CIF_UPDATE'
_chemical_name_systematic
;
(2<i>R</i>,3<i>S</i>)-Methyl
2-hydroxy-3-(4-methylbenzenesulfonamido)-3-phenylpropanoate
;
_chemical_formula_moiety     'C17 H19 N O5 S'
_chemical_formula_sum     'C17 H19 N O5 S'
_chemical_formula_iupac     'C17 H19 N O5 S'
_chemical_formula_weight     349.39
_symmetry_cell_setting     monoclinic
_symmetry_space_group_name_H-M     'P 21/c'
_symmetry_space_group_name_Hall     '-P 2ybc'
loop_
    _symmetry_equiv_pos_as_xyz
    'x, y, z'
    '-x, y+1/2, -z+1/2'
    '-x, -y, -z'
    'x, -y-1/2, z-1/2'
_cell_length_a     10.4053(8)
_cell_length_b     5.4655(4)
_cell_length_c     29.3768(19)
_cell_angle_alpha     90
_cell_angle_beta     105.386(3)
_cell_angle_gamma     90
_cell_volume     1610.8(2)
_cell_formula_units_Z     4
_cell_measurement_reflns_used     18868
_cell_measurement_theta_min     2.03
_cell_measurement_theta_max     28.41
_cell_measurement_temperature     100(2)
_exptl_crystal_description     block
_exptl_crystal_colour     colourless
_exptl_crystal_size_max     0.13
_exptl_crystal_size_mid     0.11
_exptl_crystal_size_min     0.09
_exptl_crystal_density_diffrn     1.441
_exptl_crystal_density_method     'not measured'
_exptl_crystal_F_000     736
_exptl_absorpt_coefficient_mu     0.229
_exptl_absorpt_correction_type     multi-scan
_exptl_absorpt_process_details     '(SADABS; Bruker, 2007)'
_exptl_absorpt_correction_T_min     0.9709
_exptl_absorpt_correction_T_max     0.9797
_exptl_special_details
;
The intensity data was collected on a Bruker X8 Apex 4 K CCD diffractometer
using an exposure time of 15 sec/per frame. A total of 1480 frames were
collected with a frame width of 0.5\% covering upto \q = 28.41\% with 99.8%
completeness accomplished.
;
_diffrn_ambient_temperature     100(2)
_diffrn_radiation_type     MoK\a
_diffrn_radiation_wavelength     0.71073
_diffrn_radiation_monochromator     graphite
_diffrn_measurement_device_type     'Bruker X8 APEXII 4K Kappa CCD'
_diffrn_measurement_method     '\f and \w'
_diffrn_reflns_number     17784
_diffrn_reflns_av_R_equivalents     0.0375
_diffrn_reflns_theta_min     2.03
_diffrn_reflns_theta_max     28.41
_diffrn_reflns_theta_full     28.41
_diffrn_measured_fraction_theta_max     0.994
_diffrn_measured_fraction_theta_full     0.994
_diffrn_reflns_limit_h_min     -13
_diffrn_reflns_limit_h_max     13
_diffrn_reflns_limit_k_min     -4
_diffrn_reflns_limit_k_max     7
_diffrn_reflns_limit_l_min     -39
_diffrn_reflns_limit_l_max     39
_diffrn_standards_number     0
_diffrn_standards_interval_count     0
_diffrn_standards_interval_time     0
_diffrn_standards_decay_%     0
_refine_special_details
;
Refinement of <i>F</i>^2^ against ALL reflections. The weighted <i>R</i>-factor
<i>wR</i> and goodness of fit <i>S</i> are based on <i>F</i>^2^, conventional
<i>R</i>-factors <i>R</i> are based on <i>F</i>, with <i>F</i> set to zero for
negative <i>F</i>^2^. The threshold expression of <i>F</i>^2^ >
\s(<i>F</i>^2^) is used only for calculating <i>R</i>-factors(gt) <i>etc</i>.
and is not relevant to the choice of reflections for refinement.
<i>R</i>-factors based on <i>F</i>^2^ are statistically about twice as large
as those based on <i>F</i>, and <i>R</i>- factors based on ALL data will be
even larger. >>> The Following Model and Quality ALERTS were generated -
(Acta-Mode) <<< Format: alert-number_ALERT_alert-type_alert-level text
960_ALERT_3_G Number of Intensities with <i>I</i>. LT. - 2*sig(<i>I</i>).. 1
793_ALERT_4_G The Model has Chirality at C3 (Verify) .... <i>R</i>
793_ALERT_4_G The Model has Chirality at C4 (Verify) .... <i>S</i> The
chirality is verified and correct.
;
_reflns_number_total     4016
_reflns_number_gt     3212
_reflns_threshold_expression     I>2sigma(I)
_refine_ls_structure_factor_coef     Fsqd
_refine_ls_matrix_type     full
_refine_ls_R_factor_all     0.0541
_refine_ls_R_factor_gt     0.04
_refine_ls_wR_factor_ref     0.1003
_refine_ls_goodness_of_fit_ref     0.995
_refine_ls_restrained_S_all     0.995
_refine_ls_number_reflns     4016
_refine_ls_number_parameters     219
_refine_ls_number_restraints     0
_refine_ls_hydrogen_treatment     constr
_refine_ls_weighting_scheme     calc
_refine_ls_weighting_details
         'calc w=1/[\s^2^(Fo^2^)+(0.0409P)^2^+1.5018P] where P=(Fo^2^+2Fc^2^)/3'
_atom_sites_solution_hydrogens     geom
_atom_sites_solution_primary     direct
_atom_sites_solution_secondary     difmap
_refine_ls_shift/su_max     0.034
_refine_ls_shift/su_mean     0
_refine_diff_density_max     0.667
_refine_diff_density_min     -0.65
_refine_ls_extinction_method     none
loop_
    _atom_type_symbol
    _atom_type_description
    _atom_type_scat_dispersion_real
    _atom_type_scat_dispersion_imag
    _atom_type_scat_source
    C C 0.0033 0.0016 'International Tables Vol C Tables 4.2.6.8 and 6.1.1.4'
    H H 0 0 'International Tables Vol C Tables 4.2.6.8 and 6.1.1.4'
    N N 0.0061 0.0033 'International Tables Vol C Tables 4.2.6.8 and 6.1.1.4'
    O O 0.0106 0.006 'International Tables Vol C Tables 4.2.6.8 and 6.1.1.4'
    S S 0.1246 0.1234 'International Tables Vol C Tables 4.2.6.8 and 6.1.1.4'
_computing_data_collection     'APEX2 (Bruker, 2007)'
_computing_cell_refinement     'SAINT-plus (Bruker, 2007)'
_computing_data_reduction     'SAINT-Plus and XPREP (Bruker, 2007)'
_computing_structure_solution     'SHELXS-97 (Sheldrick, 2008)'
_computing_structure_refinement     'SHELXL-97 (Sheldrick, 2008)'
_computing_molecular_graphics
                   'DIAMOND (Brandenburg & Putz, 2005), ORTEP3 (Farrugia, 1999)'
_computing_publication_material     'WinGX (Farrugia, 1999)'
loop_
    _atom_site_type_symbol
    _atom_site_label
    _atom_site_fract_x
    _atom_site_fract_y
    _atom_site_fract_z
    _atom_site_U_iso_or_equiv
    _atom_site_adp_type
    _atom_site_calc_flag
    _atom_site_refinement_flags
    _atom_site_occupancy
    _atom_site_disorder_assembly
    _atom_site_disorder_group
    C C1 0.60326(17) 0.1396(3) 1.05597(6) 0.0179(3) Uani d . 1 . .
    H H1A 0.6289 0.2404 1.0845 0.027 Uiso calc R 1 . .
    H H1B 0.6083 -0.0337 1.0648 0.027 Uiso calc R 1 . .
    H H1C 0.5118 0.1798 1.0383 0.027 Uiso calc R 1 . .
    C C2 0.70299(16) 0.4237(3) 1.01583(6) 0.0151(3) Uani d . 1 . .
    C C3 0.80464(16) 0.4702(3) 0.98772(6) 0.0154(3) Uani d . 1 . .
    H H3 0.8947 0.4182 1.0071 0.018 Uiso calc R 1 . .
    C C4 0.77208(15) 0.3308(3) 0.94058(6) 0.0140(3) Uani d . 1 . .
    H H4 0.7672 0.1526 0.9476 0.017 Uiso calc R 1 . .
    C C5 0.88195(16) 0.3659(3) 0.91578(6) 0.0144(3) Uani d . 1 . .
    C C6 0.88826(16) 0.5749(3) 0.88948(6) 0.0166(3) Uani d . 1 . .
    H H6 0.8229 0.6993 0.8868 0.02 Uiso calc R 1 . .
    C C7 0.98912(17) 0.6037(3) 0.86702(6) 0.0203(4) Uani d . 1 . .
    H H7 0.992 0.7462 0.8488 0.024 Uiso calc R 1 . .
    C C8 1.08600(17) 0.4233(3) 0.87122(6) 0.0216(4) Uani d . 1 . .
    H H8 1.1555 0.4429 0.8561 0.026 Uiso calc R 1 . .
    C C9 1.08063(17) 0.2154(3) 0.89751(6) 0.0212(4) Uani d . 1 . .
    H H9 1.1467 0.0921 0.9004 0.025 Uiso calc R 1 . .
    C C10 0.97868(16) 0.1857(3) 0.91979(6) 0.0175(3) Uani d . 1 . .
    H H10 0.9754 0.0423 0.9377 0.021 Uiso calc R 1 . .
    C C11 0.62837(16) 0.3006(3) 0.82070(6) 0.0149(3) Uani d . 1 . .
    C C12 0.59763(16) 0.5127(3) 0.79368(6) 0.0160(3) Uani d . 1 . .
    H H12 0.536 0.628 0.7998 0.019 Uiso calc R 1 . .
    C C13 0.65878(16) 0.5527(3) 0.75750(6) 0.0175(3) Uani d . 1 . .
    H H13 0.6381 0.6965 0.7388 0.021 Uiso calc R 1 . .
    C C14 0.74982(17) 0.3851(3) 0.74828(6) 0.0188(4) Uani d . 1 . .
    C C15 0.8146(2) 0.4311(4) 0.70873(7) 0.0325(5) Uani d . 1 . .
    H H15A 0.8962 0.3336 0.714 0.049 Uiso calc R 1 . .
    H H15B 0.8367 0.6052 0.708 0.049 Uiso calc R 1 . .
    H H15C 0.7529 0.3846 0.6786 0.049 Uiso calc R 1 . .
    C C16 0.77809(17) 0.1746(3) 0.77556(6) 0.0201(4) Uani d . 1 . .
    H H16 0.8393 0.0585 0.7694 0.024 Uiso calc R 1 . .
    C C17 0.71818(17) 0.1312(3) 0.81180(6) 0.0178(3) Uani d . 1 . .
    H H17 0.7385 -0.0131 0.8303 0.021 Uiso calc R 1 . .
    N N1 0.63870(13) 0.4102(3) 0.91306(5) 0.0153(3) Uani d . 1 . .
    H H1 0.6036 0.5446 0.9211 0.018 Uiso d R 1 . .
    O O1 0.64240(12) 0.5874(2) 1.02804(4) 0.0191(3) Uani d . 1 . .
    O O2 0.69409(12) 0.1881(2) 1.02642(4) 0.0170(3) Uani d . 1 . .
    O O3 0.80780(12) 0.7244(2) 0.97843(4) 0.0196(3) Uani d . 1 . .
    H H3A 0.7704 0.8013 0.9961 0.029 Uiso d R 1 . .
    O O4 0.57588(13) -0.0023(2) 0.88103(4) 0.0214(3) Uani d . 1 . .
    O O5 0.42425(12) 0.3532(3) 0.85460(4) 0.0235(3) Uani d . 1 . .
    S S1 0.55584(4) 0.25129(8) 0.867939(14) 0.01596(11) Uani d . 1 . .
loop_
    _atom_site_aniso_label
    _atom_site_aniso_U_11
    _atom_site_aniso_U_22
    _atom_site_aniso_U_33
    _atom_site_aniso_U_12
    _atom_site_aniso_U_13
    _atom_site_aniso_U_23
    C1 0.0213(8) 0.0183(8) 0.0179(8) 0.0000(6) 0.0115(7) 0.0030(7)
    C2 0.0173(7) 0.0162(8) 0.0101(7) -0.0019(6) 0.0009(6) 0.0002(6)
    C3 0.0193(8) 0.0137(8) 0.0133(7) -0.0030(6) 0.0043(6) 0.0013(6)
    C4 0.0158(7) 0.0133(8) 0.0130(7) -0.0006(6) 0.0040(6) 0.0016(6)
    C5 0.0155(7) 0.0151(8) 0.0124(7) -0.0020(6) 0.0032(6) -0.0023(6)
    C6 0.0189(8) 0.0153(8) 0.0164(8) 0.0017(6) 0.0062(6) 0.0005(7)
    C7 0.0243(9) 0.0187(9) 0.0203(9) -0.0039(7) 0.0104(7) 0.0005(7)
    C8 0.0176(8) 0.0262(10) 0.0230(9) -0.0031(7) 0.0086(7) -0.0063(8)
    C9 0.0165(8) 0.0225(9) 0.0231(9) 0.0034(7) 0.0030(7) -0.0044(7)
    C10 0.0188(8) 0.0153(8) 0.0168(8) 0.0005(6) 0.0020(6) 0.0000(7)
    C11 0.0161(7) 0.0180(8) 0.0114(7) -0.0035(6) 0.0048(6) -0.0021(6)
    C12 0.0161(7) 0.0159(8) 0.0158(8) 0.0016(6) 0.0041(6) -0.0017(7)
    C13 0.0196(8) 0.0166(8) 0.0148(8) -0.0006(6) 0.0019(6) 0.0031(7)
    C14 0.0215(8) 0.0216(9) 0.0147(8) -0.0012(7) 0.0073(6) 0.0000(7)
    C15 0.0410(11) 0.0362(12) 0.0271(10) 0.0073(9) 0.0212(9) 0.0076(9)
    C16 0.0223(8) 0.0191(9) 0.0210(9) 0.0046(7) 0.0096(7) -0.0007(7)
    C17 0.0226(8) 0.0144(8) 0.0166(8) 0.0014(6) 0.0055(7) 0.0013(7)
    N1 0.0153(6) 0.0183(7) 0.0128(6) 0.0006(5) 0.0048(5) -0.0032(6)
    O1 0.0237(6) 0.0152(6) 0.0191(6) 0.0006(5) 0.0066(5) -0.0009(5)
    O2 0.0226(6) 0.0144(6) 0.0171(6) 0.0010(5) 0.0108(5) 0.0032(5)
    O3 0.0314(7) 0.0125(6) 0.0168(6) -0.0041(5) 0.0097(5) -0.0001(5)
    O4 0.0298(7) 0.0189(6) 0.0175(6) -0.0092(5) 0.0101(5) -0.0015(5)
    O5 0.0158(6) 0.0371(8) 0.0180(6) -0.0018(5) 0.0052(5) -0.0040(6)
    S1 0.01589(19) 0.0203(2) 0.01270(19) -0.00410(15) 0.00551(14) -0.00200(16)
_geom_special_details
;
All e.s.d.'s (except the e.s.d. in the dihedral angle between two l.s. planes)
are estimated using the full covariance matrix. The cell e.s.d.'s are taken
into account individually in the estimation of e.s.d.'s in distances, angles
and torsion angles; correlations between e.s.d.'s in cell parameters are only
used when they are defined by crystal symmetry. An approximate (isotropic)
treatment of cell e.s.d.'s is used for estimating e.s.d.'s involving l.s.
planes.
;
loop_
    _geom_bond_atom_site_label_1
    _geom_bond_atom_site_label_2
    _geom_bond_site_symmetry_2
    _geom_bond_distance
    _geom_bond_publ_flag
    C1 O2 . 1.4671(19) ?
    C1 H1A . 0.98 ?
    C1 H1B . 0.98 ?
    C1 H1C . 0.98 ?
    C2 O1 . 1.203(2) ?
    C2 O2 . 1.334(2) ?
    C2 C3 . 1.526(2) ?
    C3 O3 . 1.418(2) ?
    C3 C4 . 1.537(2) ?
    C3 H3 . 1 ?
    C4 N1 . 1.474(2) ?
    C4 C5 . 1.522(2) ?
    C4 H4 . 1 ?
    C5 C6 . 1.390(2) ?
    C5 C10 . 1.390(2) ?
    C6 C7 . 1.389(2) ?
    C6 H6 . 0.95 ?
    C7 C8 . 1.392(3) ?
    C7 H7 . 0.95 ?
    C8 C9 . 1.383(3) ?
    C8 H8 . 0.95 ?
    C9 C10 . 1.396(2) ?
    C9 H9 . 0.95 ?
    C10 H10 . 0.95 ?
    C11 C17 . 1.389(2) ?
    C11 C12 . 1.393(2) ?
    C11 S1 . 1.7675(16) ?
    C12 C13 . 1.393(2) ?
    C12 H12 . 0.95 ?
    C13 C14 . 1.395(2) ?
    C13 H13 . 0.95 ?
    C14 C16 . 1.388(3) ?
    C14 C15 . 1.511(2) ?
    C15 H15A . 0.98 ?
    C15 H15B . 0.98 ?
    C15 H15C . 0.98 ?
    C16 C17 . 1.390(2) ?
    C16 H16 . 0.95 ?
    C17 H17 . 0.95 ?
    N1 S1 . 1.6274(14) ?
    N1 H1 . 0.88 ?
    O3 H3A . 0.8401 ?
    O4 S1 . 1.4387(14) ?
    O5 S1 . 1.4333(13) ?
loop_
    _geom_angle_atom_site_label_1
    _geom_angle_atom_site_label_2
    _geom_angle_atom_site_label_3
    _geom_angle_site_symmetry_1
    _geom_angle_site_symmetry_3
    _geom_angle
    _geom_angle_publ_flag
    O2 C1 H1A . . 109.5 ?
    O2 C1 H1B . . 109.5 ?
    H1A C1 H1B . . 109.5 ?
    O2 C1 H1C . . 109.5 ?
    H1A C1 H1C . . 109.5 ?
    H1B C1 H1C . . 109.5 ?
    O1 C2 O2 . . 125.07(15) ?
    O1 C2 C3 . . 122.04(15) ?
    O2 C2 C3 . . 112.85(14) ?
    O3 C3 C2 . . 108.80(13) ?
    O3 C3 C4 . . 108.86(13) ?
    C2 C3 C4 . . 112.70(13) ?
    O3 C3 H3 . . 108.8 ?
    C2 C3 H3 . . 108.8 ?
    C4 C3 H3 . . 108.8 ?
    N1 C4 C5 . . 114.69(13) ?
    N1 C4 C3 . . 107.37(13) ?
    C5 C4 C3 . . 110.77(13) ?
    N1 C4 H4 . . 107.9 ?
    C5 C4 H4 . . 107.9 ?
    C3 C4 H4 . . 107.9 ?
    C6 C5 C10 . . 119.27(15) ?
    C6 C5 C4 . . 121.45(14) ?
    C10 C5 C4 . . 119.28(15) ?
    C7 C6 C5 . . 120.67(16) ?
    C7 C6 H6 . . 119.7 ?
    C5 C6 H6 . . 119.7 ?
    C6 C7 C8 . . 119.90(17) ?
    C6 C7 H7 . . 120.1 ?
    C8 C7 H7 . . 120.1 ?
    C9 C8 C7 . . 119.72(16) ?
    C9 C8 H8 . . 120.1 ?
    C7 C8 H8 . . 120.1 ?
    C8 C9 C10 . . 120.35(16) ?
    C8 C9 H9 . . 119.8 ?
    C10 C9 H9 . . 119.8 ?
    C9 C10 C5 . . 120.09(16) ?
    C9 C10 H10 . . 120 ?
    C5 C10 H10 . . 120 ?
    C17 C11 C12 . . 120.78(15) ?
    C17 C11 S1 . . 119.66(13) ?
    C12 C11 S1 . . 119.54(13) ?
    C13 C12 C11 . . 118.88(15) ?
    C13 C12 H12 . . 120.6 ?
    C11 C12 H12 . . 120.6 ?
    C12 C13 C14 . . 121.06(16) ?
    C12 C13 H13 . . 119.5 ?
    C14 C13 H13 . . 119.5 ?
    C16 C14 C13 . . 118.88(16) ?
    C16 C14 C15 . . 120.84(16) ?
    C13 C14 C15 . . 120.28(17) ?
    C14 C15 H15A . . 109.5 ?
    C14 C15 H15B . . 109.5 ?
    H15A C15 H15B . . 109.5 ?
    C14 C15 H15C . . 109.5 ?
    H15A C15 H15C . . 109.5 ?
    H15B C15 H15C . . 109.5 ?
    C17 C16 C14 . . 120.95(16) ?
    C17 C16 H16 . . 119.5 ?
    C14 C16 H16 . . 119.5 ?
    C16 C17 C11 . . 119.45(16) ?
    C16 C17 H17 . . 120.3 ?
    C11 C17 H17 . . 120.3 ?
    C4 N1 S1 . . 120.52(11) ?
    C4 N1 H1 . . 119.8 ?
    S1 N1 H1 . . 119.7 ?
    C2 O2 C1 . . 114.07(13) ?
    C3 O3 H3A . . 109.5 ?
    O5 S1 O4 . . 120.52(8) ?
    O5 S1 N1 . . 106.05(8) ?
    O4 S1 N1 . . 106.78(8) ?
    O5 S1 C11 . . 107.57(8) ?
    O4 S1 C11 . . 107.16(8) ?
    N1 S1 C11 . . 108.29(8) ?
loop_
    _geom_torsion_atom_site_label_1
    _geom_torsion_atom_site_label_2
    _geom_torsion_atom_site_label_3
    _geom_torsion_atom_site_label_4
    _geom_torsion_site_symmetry_1
    _geom_torsion_site_symmetry_2
    _geom_torsion_site_symmetry_3
    _geom_torsion_site_symmetry_4
    _geom_torsion
    _geom_torsion_publ_flag
    O1 C2 C3 O3 . . . . -2.1(2) ?
    O2 C2 C3 O3 . . . . -179.60(13) ?
    O1 C2 C3 C4 . . . . -122.90(17) ?
    O2 C2 C3 C4 . . . . 59.56(18) ?
    O3 C3 C4 N1 . . . . -61.99(16) ?
    C2 C3 C4 N1 . . . . 58.81(17) ?
    O3 C3 C4 C5 . . . . 63.93(17) ?
    C2 C3 C4 C5 . . . . -175.27(13) ?
    N1 C4 C5 C6 . . . . 40.6(2) ?
    C3 C4 C5 C6 . . . . -81.10(19) ?
    N1 C4 C5 C10 . . . . -139.84(16) ?
    C3 C4 C5 C10 . . . . 98.44(18) ?
    C10 C5 C6 C7 . . . . 0.6(3) ?
    C4 C5 C6 C7 . . . . -179.90(15) ?
    C5 C6 C7 C8 . . . . -0.8(3) ?
    C6 C7 C8 C9 . . . . 0.5(3) ?
    C7 C8 C9 C10 . . . . 0.0(3) ?
    C8 C9 C10 C5 . . . . -0.2(3) ?
    C6 C5 C10 C9 . . . . -0.1(2) ?
    C4 C5 C10 C9 . . . . -179.64(15) ?
    C17 C11 C12 C13 . . . . -0.1(2) ?
    S1 C11 C12 C13 . . . . 178.01(13) ?
    C11 C12 C13 C14 . . . . -0.3(3) ?
    C12 C13 C14 C16 . . . . 0.6(3) ?
    C12 C13 C14 C15 . . . . 179.70(17) ?
    C13 C14 C16 C17 . . . . -0.6(3) ?
    C15 C14 C16 C17 . . . . -179.69(18) ?
    C14 C16 C17 C11 . . . . 0.3(3) ?
    C12 C11 C17 C16 . . . . 0.1(3) ?
    S1 C11 C17 C16 . . . . -178.00(13) ?
    C5 C4 N1 S1 . . . . 72.77(17) ?
    C3 C4 N1 S1 . . . . -163.68(11) ?
    O1 C2 O2 C1 . . . . -1.1(2) ?
    C3 C2 O2 C1 . . . . 176.38(13) ?
    C4 N1 S1 O5 . . . . 170.37(12) ?
    C4 N1 S1 O4 . . . . 40.68(14) ?
    C4 N1 S1 C11 . . . . -74.42(14) ?
    C17 C11 S1 O5 . . . . -147.69(14) ?
    C12 C11 S1 O5 . . . . 34.16(16) ?
    C17 C11 S1 O4 . . . . -16.75(16) ?
    C12 C11 S1 O4 . . . . 165.10(13) ?
    C17 C11 S1 N1 . . . . 98.09(15) ?
    C12 C11 S1 N1 . . . . -80.05(14) ?
loop_
    _geom_hbond_atom_site_label_D
    _geom_hbond_atom_site_label_H
    _geom_hbond_atom_site_label_A
    _geom_hbond_site_symmetry_A
    _geom_hbond_distance_DH
    _geom_hbond_distance_HA
    _geom_hbond_distance_DA
    _geom_hbond_angle_DHA
    O3 H3A O2 1_565 0.84 2.50 3.270(2) 152
    C1 H1C O1 3_667 0.98 2.52 3.392(2) 149
    C4 H4 O3 1_545 1.00 2.50 3.484(2) 166
    C1 H1C O1 3_667 0.98 2.52 3.392(2) 149
