# Supplementary material for: (2R,3S)-Methyl 2-hy­droxy-3-(4-methyl­benzene­sulfonamido)-3-phenyl­propano­ate
Source: Acta Crystallogr Sect E Struct Rep Online. 2010 Nov 24;66(Pt 12):o3279–80. doi: 10.1107/S160053681004780X (PMC3011734; doi:10.1107/S160053681004780X)
Supplement: Supplementary file 2 [file e-66-o3279-Isup2.hkl]

#
# h,k,l, Fc-squared, Fo-squared, sigma(Fo-squared) and status flag
#
data_I
_shelx_title ' mo_10bo_mb1_0m in P2(1)/n   New: P21/c'
_shelx_refln_list_code          4
_shelx_F_calc_maximum      326.70
_exptl_crystal_F_000       736.00
_reflns_d_resolution_high  0.7468
 
loop_
 _symmetry_equiv_pos_as_xyz
 'x, y, z'
 '-x, y+1/2, -z+1/2'
 '-x, -y, -z'
 'x, -y-1/2, z-1/2'
 
_cell_length_a    10.4053
_cell_length_b     5.4655
_cell_length_c    29.3768
_cell_angle_alpha  90.000
_cell_angle_beta  105.386
_cell_angle_gamma  90.000
 
_shelx_F_squared_multiplier     1.000
 
loop_
 _refln_index_h
 _refln_index_k
 _refln_index_l
 _refln_F_squared_calc
 _refln_F_squared_meas
 _refln_F_squared_sigma
 _refln_observed_status
   1   0   0     5988.44     5500.63     98.57 o
   2   0   0     1384.61     1436.66     18.55 o
   3   0   0      869.69     1052.97     19.95 o
   4   0   0     2231.03     2396.74     30.07 o
   5   0   0     4396.27     4457.37     68.68 o
   6   0   0     1440.74     1472.19     21.96 o
   7   0   0      237.42      189.63      9.23 o
   8   0   0      517.13      459.41     17.19 o
   9   0   0     1605.00     1609.49     32.01 o
  10   0   0       69.94       98.23     10.88 o
  11   0   0      612.50      608.39     21.59 o
  12   0   0       62.00       66.32     18.80 o
  13   0   0       14.30       37.70     14.32 o
   1   1   0     8541.45     8108.63     60.13 o
   2   1   0     5846.63     5431.41     36.76 o
   3   1   0      674.64      796.86      8.90 o
   4   1   0      127.52      167.48      4.75 o
   5   1   0     1689.82     1601.69     18.00 o
   6   1   0      848.16      793.43     11.73 o
   7   1   0       44.00       33.82      4.13 o
   8   1   0        2.83       -0.76      3.76 o
   9   1   0      330.19      320.71     10.03 o
  10   1   0      190.11      195.77      9.86 o
  11   1   0       75.16       79.92     12.47 o
  12   1   0        7.60        1.67      8.17 o
  13   1   0      442.09      501.75     23.63 o
   0   2   0      544.53      482.49      9.81 o
   1   2   0       32.48       23.13      2.03 o
   2   2   0      252.29      240.80      5.30 o
   3   2   0      579.31      563.60      6.73 o
   4   2   0     1839.85     1835.37     13.36 o
   5   2   0        1.11        5.88      2.38 o
   6   2   0      107.92      118.32      4.93 o
   7   2   0       92.42      115.44     10.01 o
   8   2   0      524.05      579.94     14.52 o
   9   2   0      455.24      442.69     13.70 o
  10   2   0      276.49      251.07     12.32 o
  11   2   0      107.25      103.95      9.99 o
  12   2   0      194.41      181.55     13.95 o
   1   3   0       90.61      106.24      3.67 o
   2   3   0     2330.51     2335.45     18.24 o
   3   3   0     4599.23     4596.08     33.29 o
   4   3   0       49.48       31.95      3.57 o
   5   3   0      250.72      233.09      7.76 o
   6   3   0      457.20      440.40      9.67 o
   7   3   0       89.19       82.20      6.69 o
   8   3   0      224.99      241.51     10.08 o
   9   3   0      129.67      133.49      8.68 o
  10   3   0      408.25      434.27     13.71 o
  11   3   0      197.35      215.73     11.55 o
  12   3   0      177.70      214.66     15.23 o
   0   4   0        2.42        5.00      3.80 o
   1   4   0      791.67      755.24     11.62 o
   2   4   0      768.51      795.87     10.00 o
   3   4   0      960.59      915.73     11.91 o
   4   4   0        0.39       -3.89      3.29 o
   5   4   0      377.09      364.64     10.55 o
   6   4   0       32.06       41.14      4.99 o
   7   4   0       59.92       55.78      5.81 o
   8   4   0     1747.47     1787.53     25.86 o
   9   4   0      104.98      103.86      8.74 o
  10   4   0       77.22       77.45      8.36 o
  11   4   0       74.11       69.57     10.63 o
   1   5   0      492.41      483.72     15.65 o
   2   5   0      293.85      241.59     13.05 o
   3   5   0      199.47      196.71      8.79 o
   4   5   0      933.03      929.65     16.42 o
   5   5   0      305.89      319.48     12.15 o
   6   5   0      356.71      393.82     11.13 o
   7   5   0      821.31      816.62     15.32 o
   8   5   0       22.37       25.10      6.74 o
   9   5   0       23.14       34.60      8.95 o
   0   6   0      253.39      261.41     18.50 o
   1   6   0       12.98       11.93      7.99 o
   2   6   0      104.05       86.34     17.74 o
   3   6   0        1.14      -12.56      8.95 o
   4   6   0       83.73       78.11     19.91 o
   5   6   0      187.02      167.34     13.33 o
   6   6   0       81.70       75.92     16.28 o
   7   6   0        1.46        6.07     10.09 o
   1   7   0       20.71        5.08     19.31 o
 -13   1   1        7.08       15.67      9.73 o
 -12   1   1       62.60       76.62     12.79 o
 -11   1   1      336.54      355.23     14.89 o
 -10   1   1        1.28       -2.04      4.94 o
  -9   1   1      719.68      704.72     13.60 o
  -8   1   1       10.46        3.62      3.82 o
  -7   1   1      789.93      875.61     13.05 o
  -6   1   1      997.64     1102.56     13.93 o
  -5   1   1     1394.77     1487.81     15.75 o
  -4   1   1      955.71      918.99      9.14 o
  -3   1   1       74.51       68.65      3.80 o
  -2   1   1      684.16      650.59      7.46 o
  -1   1   1     4780.17     4677.94     40.14 o
   0   1   1     8038.71     7743.75     57.57 o
   1   1   1      619.24      575.91      7.73 o
   2   1   1      457.38      494.38      6.02 o
   3   1   1        9.53       14.76      2.76 o
   4   1   1     1533.57     1684.00     15.17 o
   5   1   1      870.81      946.48     11.81 o
   6   1   1       34.81       57.87      3.97 o
   7   1   1      316.04      282.67      8.17 o
   8   1   1      394.47      445.38     10.47 o
   9   1   1        5.15        8.45      4.82 o
  10   1   1       28.95       30.32      6.85 o
  11   1   1       49.71       57.86     15.11 o
  12   1   1       58.67       52.02      9.86 o
  13   1   1      164.46      161.10     37.09 o
 -13   2   1       86.79       93.84     16.48 o
 -12   2   1       79.92       84.05     10.70 o
 -11   2   1        4.07        3.57      6.27 o
 -10   2   1        4.76       -4.27      5.53 o
  -9   2   1      124.85      119.98      8.81 o
  -8   2   1      213.13      180.43      9.61 o
  -7   2   1        0.06       -2.02      3.86 o
  -6   2   1      242.09      224.81      6.39 o
  -5   2   1      234.45      269.45      5.28 o
  -4   2   1      562.17      580.50      8.26 o
  -3   2   1      128.88       96.29      3.32 o
  -2   2   1     1018.31     1033.53      9.54 o
  -1   2   1       80.89       98.82      3.22 o
   0   2   1      365.10      392.64      5.60 o
   1   2   1     2685.08     2729.99     17.67 o
   2   2   1      444.28      471.50      6.81 o
   3   2   1     1493.12     1591.19     12.77 o
   4   2   1      693.19      801.14      8.08 o
   5   2   1       25.55       42.34      3.10 o
   6   2   1      545.31      559.88      9.30 o
   7   2   1      205.68      214.76      8.61 o
   8   2   1      134.51      115.45      9.21 o
   9   2   1       10.02        4.69      5.43 o
  10   2   1       98.83       91.03      8.66 o
  11   2   1        0.06       -5.57      6.13 o
  12   2   1        9.04       21.98      8.56 o
 -12   3   1        0.10       -4.70      7.98 o
 -11   3   1        0.64       -0.89      5.99 o
 -10   3   1      409.86      361.77     12.94 o
  -9   3   1      388.23      348.99     12.44 o
  -8   3   1        0.31       -1.97      4.66 o
  -7   3   1       21.95       11.19      4.79 o
  -6   3   1      176.72      165.64      7.54 o
  -5   3   1      170.75      179.46      6.02 o
  -4   3   1       13.59       31.79      3.49 o
  -3   3   1      269.81      281.47      6.19 o
  -2   3   1      301.83      287.65      5.76 o
  -1   3   1      125.80      157.93      4.00 o
   0   3   1       12.69        3.87      2.75 o
   1   3   1      101.01      102.81      3.66 o
   2   3   1        4.38        8.64      2.41 o
   3   3   1     1007.92     1126.66     12.94 o
   4   3   1      177.10      163.73      5.63 o
   5   3   1      297.96      309.47      8.09 o
   6   3   1       56.25       72.97      5.24 o
   7   3   1       25.72       16.95      4.64 o
   8   3   1      181.40      156.14      8.75 o
   9   3   1       22.43       25.03      5.99 o
  10   3   1       25.14       38.99      9.15 o
  11   3   1        0.38        1.25      6.12 o
  12   3   1        3.71        3.85      9.94 o
 -11   4   1       38.44       31.97      8.98 o
 -10   4   1        2.97        2.07      5.84 o
  -9   4   1       61.55       64.65      7.56 o
  -8   4   1      750.85      750.68     18.94 o
  -7   4   1      890.70      862.40     14.59 o
  -6   4   1        0.31       -7.72      3.86 o
  -5   4   1       22.24       23.61      4.36 o
  -4   4   1      206.01      218.74      7.04 o
  -3   4   1       50.32       70.72      4.27 o
  -2   4   1       43.18       36.60      4.06 o
  -1   4   1       19.97       11.69      3.47 o
   0   4   1        1.23        3.20      3.00 o
   1   4   1      896.96      965.00     13.20 o
   2   4   1      499.42      529.19      8.53 o
   3   4   1      788.81      838.49     11.51 o
   4   4   1       99.26       99.09      5.32 o
   5   4   1       12.92       17.78      4.95 o
   6   4   1       55.13       55.36      5.35 o
   7   4   1      157.18      172.16      8.06 o
   8   4   1      205.01      210.22     10.50 o
   9   4   1      283.43      272.09     12.15 o
  10   4   1       20.06       23.86      7.27 o
  11   4   1      143.08      149.33     13.40 o
  -9   5   1      223.29      239.77     14.68 o
  -8   5   1       13.18       11.56      6.24 o
  -7   5   1       96.38      105.02      7.70 o
  -6   5   1        5.70       -1.32      4.60 o
  -5   5   1      131.43      135.43      8.79 o
  -4   5   1      293.69      293.21     10.63 o
  -3   5   1      534.02      529.65     14.32 o
  -2   5   1      401.68      382.71     13.87 o
  -1   5   1        6.47       12.49      5.97 o
   0   5   1      906.66      929.70     17.72 o
   1   5   1        1.33        2.92      6.40 o
   2   5   1       24.44        2.14      6.47 o
   3   5   1     1213.78     1215.13     20.24 o
   4   5   1        6.84        8.03      5.07 o
   5   5   1      495.27      463.61     13.42 o
   6   5   1        0.41        5.43      5.07 o
   7   5   1       35.14       26.69      5.76 o
   8   5   1       16.41       23.87      8.03 o
   9   5   1        0.44       -1.61      7.95 o
  -7   6   1       48.25       28.61     10.68 o
  -6   6   1        0.00       -9.48      8.80 o
  -5   6   1       46.07       53.20     10.07 o
  -4   6   1       80.44       94.16     12.88 o
  -3   6   1        2.08       -4.10      9.39 o
  -2   6   1       66.47       75.46     10.29 o
  -1   6   1        0.15      -13.69      6.85 o
   0   6   1       66.58       50.77      8.54 o
   1   6   1        0.99       -5.92      7.26 o
   2   6   1       78.01       82.43     10.42 o
   3   6   1       19.75       18.50      8.43 o
   4   6   1        8.87        1.50     13.64 o
   5   6   1       12.23       13.19      8.62 o
   6   6   1      152.42      157.23     11.88 o
   7   6   1        0.26        0.96     10.32 o
  -3   7   1       30.18       13.21     20.32 o
  -2   7   1       62.75       37.60     22.36 o
  -1   7   1        0.30        1.02     19.31 o
   0   7   1      203.66      217.46     35.57 o
 -13   0   2      321.36      342.60     35.06 o
 -12   0   2      163.61      193.00     15.59 o
 -11   0   2      100.85      104.89     11.86 o
 -10   0   2     2163.62     2076.30     65.71 o
  -9   0   2     1014.79      963.62     20.30 o
  -8   0   2      286.75      265.62     14.23 o
  -7   0   2        0.64       -2.64      4.02 o
  -6   0   2      246.83      328.07     10.26 o
  -5   0   2      705.04      518.43     11.39 o
  -4   0   2     5615.10     5424.09     53.97 o
  -3   0   2     2829.65     2644.46     30.12 o
  -2   0   2     3979.26     3901.90     43.21 o
   1   0   2     2239.14     2036.44     42.68 o
   2   0   2      866.41      814.75     18.29 o
   3   0   2      206.03      173.50      6.49 o
   4   0   2     1419.81     1259.76     17.75 o
   5   0   2     1450.86     1365.98     20.05 o
   6   0   2     1628.41     1713.15     34.46 o
   7   0   2      447.37      379.87     23.91 o
   8   0   2       39.53       54.86      7.91 o
   9   0   2      757.44      725.49     22.05 o
  10   0   2       15.83       11.86      7.82 o
  11   0   2       45.06       33.05      9.69 o
  12   0   2     1622.13     1687.00    102.13 o
  13   0   2      388.06      497.71     66.05 o
 -13   1   2       10.28        6.09      9.96 o
 -12   1   2        3.72        0.36      8.65 o
 -11   1   2      138.92      141.34     15.84 o
 -10   1   2     1764.71     1777.25     25.42 o
  -9   1   2     1162.50     1147.04     17.22 o
  -8   1   2     1108.45     1099.79     15.76 o
  -7   1   2       27.80       33.34      3.96 o
  -6   1   2      328.13      373.75      8.13 o
  -5   1   2       75.88       73.01      3.72 o
  -4   1   2     2464.81     2571.79     19.05 o
  -3   1   2     1315.46     1189.41     10.29 o
  -2   1   2     7434.82     7118.15     54.39 o
  -1   1   2      887.28      815.79      8.43 o
   0   1   2    17238.59    16818.66    112.09 o
   1   1   2     4818.35     4718.94     34.26 o
   2   1   2       99.50       90.41      4.03 o
   3   1   2      101.33      126.37      4.51 o
   4   1   2      533.52      513.21      7.69 o
   5   1   2        7.17       14.73      2.82 o
   6   1   2     3751.76     4017.30     32.14 o
   7   1   2      203.34      208.92      7.41 o
   8   1   2       43.24       55.78      5.11 o
   9   1   2      540.15      508.21     14.51 o
  10   1   2      144.37      128.94     13.42 o
  11   1   2      645.81      652.03     20.41 o
  12   1   2      247.61      250.43     16.88 o
  13   1   2       41.68       46.36     15.04 o
 -13   2   2      202.87      220.66     20.56 o
 -12   2   2      599.29      619.67     18.63 o
 -11   2   2      168.73      174.78     13.01 o
 -10   2   2       68.19       87.45      8.58 o
  -9   2   2      104.89       89.34      9.15 o
  -8   2   2      504.79      481.63     14.43 o
  -7   2   2      981.87      929.81     15.06 o
  -6   2   2       11.88        6.34      2.76 o
  -5   2   2      526.19      501.29      6.78 o
  -4   2   2      459.77      510.80      6.53 o
  -3   2   2      167.73      184.20      4.46 o
  -2   2   2       85.13       62.26      3.13 o
  -1   2   2      379.12      415.74      4.91 o
   0   2   2      778.27      884.95      8.08 o
   1   2   2       19.49       27.95      2.97 o
   2   2   2      320.06      316.31      8.33 o
   3   2   2        4.35        9.01      2.55 o
   4   2   2     1113.97     1106.67     11.45 o
   5   2   2      319.30      347.79      7.91 o
   6   2   2      215.11      186.69      6.35 o
   7   2   2      483.47      450.96     12.80 o
   8   2   2       34.62       31.57      5.27 o
   9   2   2      230.73      191.48     10.54 o
  10   2   2       26.12       19.83      8.89 o
  11   2   2        7.36       -9.24      8.36 o
  12   2   2        5.24       -0.75      7.94 o
 -12   3   2       13.43        0.78      8.11 o
 -11   3   2      224.83      235.25     11.87 o
 -10   3   2       40.86       37.22      6.56 o
  -9   3   2       86.07       96.84      9.39 o
  -8   3   2      366.49      372.64     11.59 o
  -7   3   2     1072.73      940.69     16.35 o
  -6   3   2       76.33       78.72      6.14 o
  -5   3   2       52.68       63.56      4.30 o
  -4   3   2       15.90       11.19      2.92 o
  -3   3   2       15.89        9.18      2.63 o
  -2   3   2     1936.08     2079.78     18.72 o
  -1   3   2        0.54        6.20      2.31 o
   0   3   2      739.84      680.68      8.05 o
   1   3   2      604.62      636.31      6.94 o
   2   3   2     1274.52     1343.60     13.22 o
   3   3   2      600.48      500.27      8.26 o
   4   3   2      815.85      831.76     11.09 o
   5   3   2      206.61      199.08      7.87 o
   6   3   2      307.89      298.50      8.58 o
   7   3   2      277.47      289.32     13.26 o
   8   3   2      116.76      142.88      8.46 o
   9   3   2     1078.50     1041.21     26.83 o
  10   3   2       58.94       71.76      7.76 o
  11   3   2        6.44       -4.25      5.84 o
  12   3   2       23.64       33.96     11.47 o
 -11   4   2      131.24      118.70     12.61 o
 -10   4   2      113.73      106.58      9.54 o
  -9   4   2      245.80      268.98     14.44 o
  -8   4   2       39.77       43.24      6.61 o
  -7   4   2      140.35      121.60      7.41 o
  -6   4   2      160.60      165.39      7.41 o
  -5   4   2      972.97      946.42     13.12 o
  -4   4   2      553.85      534.73      9.66 o
  -3   4   2      347.14      353.26      7.41 o
  -2   4   2     3810.78     3628.29     30.20 o
  -1   4   2      877.21      798.51     13.22 o
   0   4   2        0.45        1.56      3.55 o
   1   4   2       35.15       55.74      4.94 o
   2   4   2      536.48      547.71      9.54 o
   3   4   2     3212.62     3129.76     26.20 o
   4   4   2     5815.81     5783.54     42.93 o
   5   4   2      629.70      645.00     12.22 o
   6   4   2      131.49      141.27      7.68 o
   7   4   2      163.83      165.30      9.76 o
   8   4   2      194.16      179.37     10.01 o
   9   4   2      158.56      198.38     10.69 o
  10   4   2       37.42       31.25      7.87 o
  11   4   2      428.19      478.63     20.39 o
  -9   5   2       34.04       34.58     11.08 o
  -8   5   2      294.29      301.72     12.90 o
  -7   5   2        1.09        1.55      5.11 o
  -6   5   2        5.24        7.91      5.13 o
  -5   5   2        0.01       -5.36      5.19 o
  -4   5   2      127.21      118.92      7.60 o
  -3   5   2       84.43       89.14      6.88 o
  -2   5   2      774.11      745.88     19.31 o
  -1   5   2      477.45      448.12     28.15 o
   0   5   2       33.47       26.19      6.24 o
   1   5   2      444.87      430.08     15.82 o
   2   5   2      257.22      247.28     11.27 o
   3   5   2      214.35      220.59     10.36 o
   4   5   2      119.32      114.06      7.97 o
   5   5   2        1.33        2.48      4.78 o
   6   5   2       45.57       50.76      6.23 o
   7   5   2        9.83        6.57      4.97 o
   8   5   2      310.00      338.83     13.43 o
   9   5   2       50.52       49.88      9.89 o
  -7   6   2       36.41       47.98     11.30 o
  -6   6   2      272.61      312.48     27.95 o
  -5   6   2       39.23       59.19     13.65 o
  -4   6   2      440.53      418.30     21.28 o
  -3   6   2      325.97      333.08     19.75 o
  -2   6   2      216.76      240.38     17.18 o
  -1   6   2       62.25       54.03      9.35 o
   0   6   2       19.35        9.78      7.16 o
   1   6   2       27.46       22.18      8.20 o
   2   6   2       92.60       88.88     10.48 o
   3   6   2       69.48       98.58     12.68 o
   4   6   2        5.86        9.66      7.92 o
   5   6   2       11.27        5.32      8.01 o
   6   6   2      209.32      215.24     13.23 o
   7   6   2      194.59      222.06     15.72 o
  -3   7   2      132.56       75.20     24.39 o
  -2   7   2        0.44       -8.13     19.31 o
  -1   7   2       22.82       13.21     20.32 o
   1   7   2     1219.73     1160.49     58.94 o
   2   7   2       78.90       88.41     23.37 o
   3   7   2        0.09        7.11     17.28 o
 -13   1   3      253.56      273.17     20.56 o
 -12   1   3      168.43      173.22     11.53 o
 -11   1   3      630.22      667.77     17.79 o
 -10   1   3       24.56       29.51      5.84 o
  -9   1   3       14.08       18.19      4.53 o
  -8   1   3      464.69      496.46     10.60 o
  -7   1   3      454.50      425.07      8.56 o
  -6   1   3      111.15      100.08      4.45 o
  -5   1   3      194.37      261.78      6.17 o
  -4   1   3      745.01      906.85     11.19 o
  -3   1   3      987.67     1128.81     10.46 o
  -2   1   3     1175.18     1028.97     10.75 o
  -1   1   3      171.58      177.11      5.32 o
   0   1   3      626.83      568.36      6.45 o
   1   1   3        0.96        1.89      2.43 o
   2   1   3    13267.14    13381.27     91.49 o
   3   1   3       34.65       26.77      2.51 o
   4   1   3       58.80       73.60      5.43 o
   5   1   3      345.46      413.89      7.42 o
   6   1   3      286.06      266.89      6.74 o
   7   1   3        1.57        3.25      3.52 o
   8   1   3       11.66        9.65      4.47 o
   9   1   3      123.80      123.21      8.75 o
  10   1   3        8.21       -4.03      5.58 o
  11   1   3      109.69      100.25     10.88 o
  12   1   3       47.70       45.09      9.57 o
 -13   2   3        1.98        2.44      8.18 o
 -12   2   3      163.82      158.33     13.54 o
 -11   2   3       60.87       77.29     11.99 o
 -10   2   3      131.84      117.85      9.14 o
  -9   2   3      435.41      430.99     16.14 o
  -8   2   3       27.04       31.30      5.93 o
  -7   2   3      200.53      215.25      9.17 o
  -6   2   3      155.85      158.67      6.30 o
  -5   2   3     1323.74     1445.95     12.93 o
  -4   2   3      761.43      804.06      8.32 o
  -3   2   3      417.75      381.09      5.89 o
  -2   2   3     2975.65     3158.70     22.77 o
  -1   2   3     6870.14     6967.74     42.31 o
   0   2   3     2322.55     2517.88     19.16 o
   1   2   3     1123.37     1189.48     12.58 o
   2   2   3       98.13      121.91      4.51 o
   3   2   3       40.90       40.94      3.34 o
   4   2   3     2638.77     2742.33     21.34 o
   5   2   3     1108.23     1034.43     15.17 o
   6   2   3      449.74      513.22     10.95 o
   7   2   3      396.16      340.95     10.16 o
   8   2   3       96.82      100.56      7.15 o
   9   2   3       68.97       69.12      7.79 o
  10   2   3       55.07       47.66      8.88 o
  11   2   3       24.29       27.59      8.65 o
  12   2   3        1.13       11.82      9.94 o
 -12   3   3       80.87       90.86     11.22 o
 -11   3   3        3.63       -1.52      5.73 o
 -10   3   3        3.48       -2.14      5.36 o
  -9   3   3      254.95      240.59     11.44 o
  -8   3   3       10.85        5.03      4.89 o
  -7   3   3      487.14      462.56     12.72 o
  -6   3   3        9.62        7.16      3.98 o
  -5   3   3       45.84       52.14      4.18 o
  -4   3   3        0.07       -2.99      2.53 o
  -3   3   3        0.96       -3.31      2.36 o
  -2   3   3      517.64      554.55      7.40 o
  -1   3   3     4818.10     5372.19     34.89 o
   0   3   3      831.40      875.62      8.63 o
   1   3   3      199.69      249.67      4.78 o
   2   3   3       28.33       16.29      2.88 o
   3   3   3      305.39      330.68      9.56 o
   4   3   3      232.39      244.70      7.39 o
   5   3   3       68.44       62.91      4.93 o
   6   3   3       12.45       21.24      4.25 o
   7   3   3        5.73        6.77      4.27 o
   8   3   3      275.33      239.34     10.45 o
   9   3   3       95.03       95.30      7.89 o
  10   3   3       62.07       68.01      7.79 o
  11   3   3       13.71        2.97      7.90 o
 -11   4   3        1.81       -3.09      7.55 o
 -10   4   3        3.50       12.35      6.21 o
  -9   4   3       60.66       71.31      7.63 o
  -8   4   3        8.35        7.43      5.60 o
  -7   4   3      605.42      581.66     12.89 o
  -6   4   3      314.29      312.36      9.79 o
  -5   4   3      103.08       94.61      5.42 o
  -4   4   3      769.33      731.36     10.83 o
  -3   4   3      465.60      409.62      7.78 o
  -2   4   3       58.11       74.66      5.04 o
  -1   4   3      704.62      733.53     11.24 o
   0   4   3        0.73       -5.30      3.66 o
   1   4   3      651.30      713.51     12.11 o
   2   4   3      670.83      614.92     11.57 o
   3   4   3      505.02      493.99      9.18 o
   4   4   3       76.99       80.09      5.41 o
   5   4   3        6.85        1.63      3.88 o
   6   4   3       29.59       30.42      4.86 o
   7   4   3        6.61        2.03      4.60 o
   8   4   3        3.02        1.57      5.19 o
   9   4   3      402.96      409.98     15.41 o
  10   4   3      326.18      320.34     15.12 o
 -10   5   3       16.57       23.92      9.04 o
  -9   5   3       12.87       12.62      7.24 o
  -8   5   3      383.59      408.83     13.87 o
  -7   5   3        3.86        1.08      5.42 o
  -6   5   3       41.29       35.55      5.69 o
  -5   5   3      438.68      414.25     13.95 o
  -4   5   3      103.93      109.74      7.38 o
  -3   5   3     2272.55     2189.32     28.33 o
  -2   5   3      551.54      523.42     15.51 o
  -1   5   3      881.83      866.34     21.14 o
   0   5   3       12.74       18.20      6.05 o
   1   5   3      144.07      135.84     10.25 o
   2   5   3        0.99       -3.78      4.96 o
   3   5   3        7.41        2.51      5.64 o
   4   5   3       17.20       22.89      5.93 o
   5   5   3       43.40       39.70      5.75 o
   6   5   3       57.02       53.42      6.38 o
   7   5   3       44.80       52.04      6.30 o
   8   5   3      111.52      119.01      9.32 o
   9   5   3      307.91      309.51     16.61 o
  -7   6   3        0.39      -15.65     10.71 o
  -6   6   3        0.27        0.16     10.98 o
  -5   6   3       19.17       28.45     18.29 o
  -4   6   3      269.90      244.72     20.84 o
  -3   6   3        8.81       14.73     11.50 o
  -2   6   3      201.22      159.83     12.79 o
  -1   6   3        1.16       -8.05      7.23 o
   0   6   3       51.46       45.42      9.35 o
   1   6   3      193.59      180.01     15.29 o
   2   6   3        7.01        3.31      8.22 o
   3   6   3       29.80       26.78     15.72 o
   4   6   3       16.64        2.57      8.07 o
   5   6   3        5.07        7.19      8.34 o
   6   6   3       65.77       66.62      9.59 o
   7   6   3       33.48       23.07     11.50 o
  -3   7   3       13.49       51.83     23.37 o
  -2   7   3        2.41      -34.55     17.28 o
  -1   7   3       23.81       27.44     21.34 o
   0   7   3        2.31      -21.34     15.24 o
   1   7   3        0.08      -26.42     14.23 o
   2   7   3        3.79        7.11     17.28 o
   3   7   3       41.24        1.02     17.28 o
 -13   0   4       21.74       22.77     12.15 o
 -12   0   4       83.11       76.22     11.33 o
 -11   0   4      551.40      528.12     17.44 o
 -10   0   4     1511.24     1504.23     27.37 o
  -9   0   4      939.68      949.20     20.18 o
  -8   0   4        3.16       -0.04      4.61 o
  -7   0   4     2310.06     2227.27     29.95 o
  -6   0   4     6964.71     6926.46     70.36 o
  -5   0   4        2.33       -0.17      3.50 o
  -4   0   4       90.03       64.52      4.81 o
  -3   0   4       41.12       33.87      3.67 o
  -2   0   4    11453.72    11443.83    147.28 o
   0   0   4     1076.52     1140.16     25.40 o
   1   0   4      234.64      221.77      7.81 o
   2   0   4   106735.95    99494.78   1050.58 o
   3   0   4     1311.07     1249.51     30.75 o
   4   0   4     5037.12     5352.47     63.32 o
   5   0   4       20.99       30.53      5.06 o
   6   0   4     2133.04     2077.60     33.00 o
   7   0   4     3475.34     3516.09     50.19 o
   8   0   4      497.11      518.56     17.61 o
   9   0   4     1601.69     1532.06     32.97 o
  10   0   4        2.46       -8.68      6.78 o
  11   0   4      347.75      368.83     25.44 o
  12   0   4      266.58      257.19     23.28 o
 -13   1   4      445.06      500.96     46.95 o
 -12   1   4      941.60     1026.20     22.94 o
 -11   1   4      113.87      113.51      9.36 o
 -10   1   4       65.34       65.57      6.13 o
  -9   1   4     1130.80     1028.13     16.08 o
  -8   1   4       20.66       19.63      3.98 o
  -7   1   4      114.04      109.82      5.18 o
  -6   1   4       85.41      105.08      4.63 o
  -5   1   4       60.61       90.78      4.04 o
  -4   1   4     2235.18     2078.08     17.27 o
  -3   1   4     1234.37     1155.26     11.20 o
  -2   1   4      538.90      429.43      7.37 o
  -1   1   4     2741.83     2585.48     25.52 o
   0   1   4      552.31      544.05      6.71 o
   1   1   4     8097.29     8381.47     76.03 o
   2   1   4     4605.61     4401.48     32.88 o
   3   1   4     1006.52     1066.67     11.51 o
   4   1   4     3310.61     3160.15     26.78 o
   5   1   4        6.46       30.36      3.14 o
   6   1   4       87.00      120.72      5.09 o
   7   1   4     1784.90     1740.10     24.14 o
   8   1   4      839.32      769.20     18.71 o
   9   1   4       48.62       32.54      6.53 o
  10   1   4       63.49       66.71     11.24 o
  11   1   4       51.63       60.81      9.47 o
  12   1   4      213.60      258.35     16.33 o
 -13   2   4       66.88       39.43     11.50 o
 -12   2   4        3.74        4.22      7.50 o
 -11   2   4      228.30      220.04     12.22 o
 -10   2   4     1088.20     1039.52     20.94 o
  -9   2   4      143.80      146.85      9.33 o
  -8   2   4      797.72      844.46     16.87 o
  -7   2   4      171.77      171.45      9.76 o
  -6   2   4      138.35      158.07      5.22 o
  -5   2   4        0.05        5.33      2.23 o
  -4   2   4       29.37       37.52      2.78 o
  -3   2   4      158.14      176.80      6.58 o
  -2   2   4      627.48      632.83      7.78 o
  -1   2   4      755.37      695.72      8.42 o
   0   2   4      988.26      960.32      9.94 o
   1   2   4     1959.86     1894.49     16.16 o
   2   2   4     1227.50     1153.71     11.64 o
   3   2   4       91.14       80.48      3.82 o
   4   2   4       32.97       43.70      2.99 o
   5   2   4       46.86       49.43      4.25 o
   6   2   4       18.00       15.42      3.86 o
   7   2   4       51.25       45.03      5.44 o
   8   2   4      112.68      102.22      7.33 o
   9   2   4      248.97      232.25     13.08 o
  10   2   4      134.69      135.31     11.41 o
  11   2   4      331.67      305.08     28.31 o
  12   2   4       69.78       47.03     16.70 o
 -12   3   4      524.87      566.83     20.62 o
 -11   3   4       80.37       86.55      8.21 o
 -10   3   4      321.37      320.16     12.64 o
  -9   3   4      521.89      512.80     14.24 o
  -8   3   4       10.23       14.07      5.20 o
  -7   3   4      920.74      840.99     15.31 o
  -6   3   4     2178.78     2201.58     23.38 o
  -5   3   4      840.52      834.49     11.57 o
  -4   3   4     1003.95      941.08     10.90 o
  -3   3   4      250.20      241.53      5.86 o
  -2   3   4     1098.97     1207.56     11.51 o
  -1   3   4     2625.84     2998.44     22.70 o
   0   3   4     1320.38     1389.22     11.51 o
   1   3   4      222.14      227.46      4.44 o
   2   3   4       54.19       69.64      3.59 o
   3   3   4      259.21      222.94      6.61 o
   4   3   4     3949.79     3970.75     32.62 o
   5   3   4     3967.89     3942.89     36.02 o
   6   3   4       75.47       76.72      5.49 o
   7   3   4       20.91       12.74      4.45 o
   8   3   4       54.48       52.53      8.13 o
   9   3   4       50.14       52.22      8.79 o
  10   3   4        5.02        7.79      6.74 o
  11   3   4      105.42       94.54     15.11 o
 -11   4   4        7.30        5.21      8.05 o
 -10   4   4      310.19      304.16     13.33 o
  -9   4   4      243.12      251.71     11.40 o
  -8   4   4      551.60      568.71     15.83 o
  -7   4   4       60.55       54.90      6.44 o
  -6   4   4      806.80      798.29     15.55 o
  -5   4   4       19.41       30.94      4.20 o
  -4   4   4       23.23       28.82      3.83 o
  -3   4   4      226.88      225.64      6.94 o
  -2   4   4      296.50      258.25      8.47 o
  -1   4   4     1513.03     1371.00     16.97 o
   0   4   4      356.03      334.48     13.71 o
   1   4   4     1625.09     1584.98     24.01 o
   2   4   4      196.85      231.75      7.53 o
   3   4   4      501.86      527.53     10.11 o
   4   4   4      186.15      186.56      7.14 o
   5   4   4       48.08       47.53      5.06 o
   6   4   4      399.19      404.31     10.55 o
   7   4   4      468.55      455.21     11.50 o
   8   4   4       36.61       42.52      6.75 o
   9   4   4       54.37       51.54      7.45 o
  10   4   4      982.91     1068.18     32.30 o
 -10   5   4      229.35      243.44     15.25 o
  -9   5   4       52.39       51.41      9.02 o
  -8   5   4       79.07       82.56      8.09 o
  -7   5   4      184.16      163.39     10.95 o
  -6   5   4       30.92       30.94      6.10 o
  -5   5   4      607.87      628.65     18.01 o
  -4   5   4     1030.39     1030.59     21.13 o
  -3   5   4      524.45      538.12     15.46 o
  -2   5   4     1675.55     1593.48     29.53 o
  -1   5   4        0.38        1.52      6.45 o
   0   5   4       36.35       18.42      7.51 o
   1   5   4      677.26      667.28     21.49 o
   2   5   4      981.35      953.73     19.35 o
   3   5   4        0.06        1.44      5.74 o
   4   5   4      337.17      343.93     12.03 o
   5   5   4      148.93      151.57      8.16 o
   6   5   4       18.06        7.10      5.87 o
   7   5   4      180.17      211.31      9.46 o
   8   5   4       18.13       29.31      7.70 o
   9   5   4      359.17      374.51     18.48 o
  -7   6   4       72.76       64.94     15.44 o
  -6   6   4      179.66      164.23     20.83 o
  -5   6   4       28.07       37.60     17.28 o
  -4   6   4       14.71        6.10     11.50 o
  -3   6   4       96.22      110.40     13.07 o
  -2   6   4      303.76      293.08     18.17 o
  -1   6   4       23.98       20.41      9.53 o
   0   6   4      236.89      223.57     16.58 o
   1   6   4        7.66        8.38      8.69 o
   2   6   4      118.81      131.90     13.57 o
   3   6   4       80.04       89.70     12.45 o
   4   6   4        0.71        2.09      7.52 o
   5   6   4      109.93      107.51     11.73 o
   6   6   4       24.17       25.99      9.40 o
   7   6   4        4.38       -5.80     10.35 o
  -3   7   4      121.72      151.41     29.47 o
  -2   7   4       81.72       59.96     23.37 o
  -1   7   4       65.09       97.55     25.40 o
   0   7   4       11.24       16.26     18.29 o
   1   7   4      218.42      181.90     28.45 o
   2   7   4       27.67       11.18     17.28 o
   3   7   4        1.21       -5.08     16.26 o
 -13   1   5       32.38       26.31     15.11 o
 -12   1   5        8.53        2.43      7.14 o
 -11   1   5      397.60      406.55     17.51 o
 -10   1   5       51.61       39.60      5.45 o
  -9   1   5      751.60      758.47     12.71 o
  -8   1   5      196.13      195.56      7.03 o
  -7   1   5       76.53       55.44      4.14 o
  -6   1   5       83.94       76.35      5.25 o
  -5   1   5     2522.89     2764.17     22.58 o
  -4   1   5     1156.00     1140.49     11.42 o
  -3   1   5     1810.97     1677.69     15.17 o
  -2   1   5       38.14       28.85      2.79 o
  -1   1   5       28.62       18.31      2.80 o
   0   1   5        2.33        2.45      2.02 o
   1   1   5    15273.47    15679.04    138.97 o
   2   1   5     2214.01     2134.71     28.83 o
   3   1   5       32.27       33.17      3.26 o
   4   1   5      349.34      372.73      7.85 o
   5   1   5      316.43      346.49      7.54 o
   6   1   5        0.50        0.16      3.10 o
   7   1   5      245.06      231.17      8.54 o
   8   1   5      236.92      210.88     10.22 o
   9   1   5       26.98       31.93      6.55 o
  10   1   5        0.80        2.65      6.98 o
  11   1   5       16.44       11.60      7.86 o
  12   1   5       15.43        7.16      9.97 o
 -13   2   5       31.98       19.22     10.35 o
 -12   2   5       22.90       20.50      7.50 o
 -11   2   5       17.91       12.48      6.31 o
 -10   2   5       22.79       27.83      8.80 o
  -9   2   5        9.00        6.71      5.51 o
  -8   2   5      146.82      145.53      8.43 o
  -7   2   5        9.40        9.31      3.95 o
  -6   2   5      128.34      119.80      6.83 o
  -5   2   5      365.59      357.89      6.24 o
  -4   2   5       31.60       29.22      2.94 o
  -3   2   5        1.57       -1.46      2.67 o
  -2   2   5     1827.31     1998.88     19.05 o
  -1   2   5     2600.80     2717.34     23.57 o
   0   2   5      747.13      852.05      9.44 o
   1   2   5     1713.31     1735.59     13.74 o
   2   2   5       63.46       96.43      3.99 o
   3   2   5     1046.46     1051.39     11.62 o
   4   2   5       28.12       43.64      2.96 o
   5   2   5      107.53      147.01      6.12 o
   6   2   5        1.48        1.50      3.58 o
   7   2   5        5.67        5.24      6.14 o
   8   2   5      987.07      901.34     18.34 o
   9   2   5       28.04       26.02      7.02 o
  10   2   5       24.52       17.93      7.86 o
  11   2   5       23.76       19.50      8.36 o
  12   2   5        6.78       12.83     14.70 o
 -12   3   5       12.08       19.18     14.88 o
 -11   3   5      135.74      123.03      9.19 o
 -10   3   5       35.83       39.53      6.68 o
  -9   3   5      303.48      278.22     11.23 o
  -8   3   5      193.60      175.62      8.82 o
  -7   3   5      628.63      622.74     13.28 o
  -6   3   5        0.00       -1.12      3.88 o
  -5   3   5       23.69       24.98      3.47 o
  -4   3   5       21.95       21.85      2.87 o
  -3   3   5       16.28       32.57      4.15 o
  -2   3   5      250.20      285.41      6.14 o
  -1   3   5     1804.57     1981.08     19.18 o
   0   3   5     1630.90     1729.28     13.98 o
   1   3   5       35.41       59.90      2.83 o
   2   3   5      626.21      655.44      8.85 o
   3   3   5      107.22      105.64      4.58 o
   4   3   5        1.23       -2.79      3.18 o
   5   3   5       39.14       54.62      4.80 o
   6   3   5      613.86      617.42     16.57 o
   7   3   5        7.72        5.30      4.92 o
   8   3   5        0.11       -0.69      5.01 o
   9   3   5        3.42        3.05      6.28 o
  10   3   5      163.96      161.18     11.11 o
  11   3   5      120.04      124.65     12.24 o
 -11   4   5       17.02       15.32      9.73 o
 -10   4   5       84.37       95.93     11.45 o
  -9   4   5      597.15      573.33     15.00 o
  -8   4   5      338.63      350.45     12.21 o
  -7   4   5       15.09       12.98      5.28 o
  -6   4   5      914.47      875.12     15.89 o
  -5   4   5       82.93       92.68      6.31 o
  -4   4   5       68.03       59.86      5.22 o
  -3   4   5       51.67       55.67      4.31 o
  -2   4   5      401.18      403.29     13.15 o
  -1   4   5      163.85      218.54      7.20 o
   0   4   5       26.55       52.55      5.75 o
   1   4   5      270.56      309.08     12.54 o
   2   4   5     1610.68     1603.17     20.01 o
   3   4   5      365.52      381.80      8.99 o
   4   4   5       66.90       72.61      5.37 o
   5   4   5     1403.86     1418.52     18.08 o
   6   4   5      248.20      267.69      9.36 o
   7   4   5        4.28       11.35      4.82 o
   8   4   5        0.01        3.94      5.39 o
   9   4   5      372.59      377.87     15.47 o
  10   4   5        4.15        3.94      9.42 o
 -10   5   5      215.78      232.13     21.18 o
  -9   5   5      123.05      107.41     10.10 o
  -8   5   5       53.74       77.66      7.94 o
  -7   5   5       77.41       84.02      7.66 o
  -6   5   5      130.40      125.83      8.33 o
  -5   5   5      163.57      152.80     11.03 o
  -4   5   5      241.51      244.38     10.38 o
  -3   5   5       37.91       22.38      6.95 o
  -2   5   5       78.32       86.78     10.75 o
  -1   5   5      238.62      227.89     14.72 o
   0   5   5     1117.27     1091.71     23.30 o
   1   5   5        8.08       25.14     10.24 o
   2   5   5      400.66      400.40     13.42 o
   3   5   5        0.35       -3.55      5.48 o
   4   5   5      145.01      158.42      9.19 o
   5   5   5      399.61      382.54     11.45 o
   6   5   5       32.31       41.51      6.92 o
   7   5   5       84.05       90.68      7.32 o
   8   5   5        2.01       -3.12      5.98 o
   9   5   5       72.76       69.96     12.26 o
  -7   6   5       74.35       92.53     16.16 o
  -6   6   5        5.03        4.06     12.22 o
  -5   6   5       12.61       35.57     18.29 o
  -4   6   5        3.97       30.60     13.72 o
  -3   6   5       47.97       34.51     10.16 o
  -2   6   5        1.41      -12.78      7.76 o
  -1   6   5       14.91        7.77     13.09 o
   0   6   5      421.06      395.62     24.03 o
   1   6   5       10.94       15.48      9.29 o
   2   6   5        0.35        3.64      8.69 o
   3   6   5       74.25       99.87     11.27 o
   4   6   5       26.59       23.82      8.75 o
   5   6   5       71.11       70.84      9.52 o
   6   6   5       34.70       27.57      9.52 o
   7   6   5        0.01      -14.23     16.26 o
  -3   7   5        9.18        8.13     19.31 o
  -2   7   5        0.77       -4.06     12.87 o
  -1   7   5        2.42        7.11     18.29 o
   0   7   5       14.48        6.10     18.29 o
   1   7   5      133.44      134.14     26.42 o
   2   7   5      276.84      237.79     31.50 o
   3   7   5      147.75      127.02     26.42 o
 -13   0   6      213.82      221.75     21.56 o
 -12   0   6     1100.71     1125.65     25.86 o
 -11   0   6      295.67      280.40     14.05 o
 -10   0   6        0.32       -2.64      5.55 o
  -9   0   6      628.85      619.95     16.35 o
  -8   0   6     2853.37     2728.01     35.91 o
  -7   0   6       29.88        9.38      4.30 o
  -6   0   6     4554.37     4461.60     48.63 o
  -5   0   6       95.43      164.93      7.20 o
  -4   0   6     1356.79     1302.92     20.90 o
  -3   0   6     5630.33     5667.17     77.96 o
  -2   0   6     3939.10     4026.05     56.40 o
  -1   0   6     4192.41     4132.84     81.30 o
   0   0   6      167.92      168.30     22.86 o
   1   0   6     2058.26     2280.33     47.76 o
   2   0   6     9773.45     9755.50    128.60 o
   3   0   6     1761.95     1709.96     25.36 o
   4   0   6      126.08      139.92      7.91 o
   5   0   6       16.61       10.12      4.62 o
   6   0   6     1232.50     1218.53     29.25 o
   7   0   6     2663.50     2742.98     42.72 o
   8   0   6     1077.51     1083.29     25.29 o
   9   0   6       17.42        4.45      7.13 o
  10   0   6      503.77      537.54     22.04 o
  11   0   6       52.43       36.48     26.93 o
  12   0   6       52.67       54.99     15.44 o
 -13   1   6       52.51       66.02     10.38 o
 -12   1   6        4.07       -4.57      6.89 o
 -11   1   6      106.77      109.24      8.46 o
 -10   1   6      549.48      538.84     12.48 o
  -9   1   6        3.94        1.89      3.63 o
  -8   1   6     3424.20     3430.76     30.09 o
  -7   1   6     1887.93     1943.68     19.26 o
  -6   1   6     3672.65     3520.73     28.50 o
  -5   1   6      308.47      363.31      6.81 o
  -4   1   6      560.83      571.29      7.73 o
  -3   1   6      853.26      904.28     10.86 o
  -2   1   6      413.07      400.42      7.35 o
  -1   1   6     8039.70     7668.60     57.48 o
   0   1   6     5789.20     5365.13     40.60 o
   1   1   6     1513.91     1327.67     12.41 o
   2   1   6     4054.20     3915.19     35.64 o
   3   1   6     1483.71     1558.71     18.05 o
   4   1   6     1875.97     2035.20     21.28 o
   5   1   6        4.55        1.68      2.84 o
   6   1   6       69.61       68.16      5.21 o
   7   1   6      336.19      343.10     10.16 o
   8   1   6     2262.36     2242.64     34.41 o
   9   1   6      530.31      539.68     16.27 o
  10   1   6       98.09      105.62     13.04 o
  11   1   6      218.99      231.54     15.06 o
  12   1   6        5.78       -6.82      8.11 o
 -13   2   6        0.44        4.18      9.41 o
 -12   2   6       26.74       30.55      8.84 o
 -11   2   6      187.94      188.14     11.31 o
 -10   2   6      242.39      240.12     11.59 o
  -9   2   6       44.90       46.89      6.47 o
  -8   2   6       45.13       48.69      6.24 o
  -7   2   6       94.46      105.22      6.29 o
  -6   2   6     1768.91     1796.76     17.79 o
  -5   2   6      320.54      308.22      6.16 o
  -4   2   6      287.06      372.80      6.63 o
  -3   2   6      415.61      352.63      7.65 o
  -2   2   6     1095.06     1029.44     13.40 o
  -1   2   6      652.39      602.50      8.69 o
   0   2   6      403.76      416.56      6.49 o
   1   2   6     3582.19     3794.33     29.16 o
   2   2   6      810.70      785.49     10.11 o
   3   2   6      648.74      623.90      8.45 o
   4   2   6      583.19      673.01      9.98 o
   5   2   6      575.25      511.91     10.23 o
   6   2   6      705.80      690.67     18.36 o
   7   2   6      439.50      418.15     12.33 o
   8   2   6        6.43        4.10      5.35 o
   9   2   6       10.14       13.08      6.95 o
  10   2   6       79.47       95.37     10.65 o
  11   2   6        6.39        3.82     11.00 o
  12   2   6        1.72        7.82     10.53 o
 -12   3   6       45.37       30.72     10.71 o
 -11   3   6       21.08       36.05      6.87 o
 -10   3   6      363.80      345.93     12.33 o
  -9   3   6     1824.50     1658.43     24.02 o
  -8   3   6      422.22      370.70     11.14 o
  -7   3   6        6.54        4.81      4.37 o
  -6   3   6        7.67        1.38      4.05 o
  -5   3   6       47.55       55.88      4.33 o
  -4   3   6       65.40       58.52      3.97 o
  -3   3   6      693.03      788.77     11.26 o
  -2   3   6       28.14       33.92      3.29 o
  -1   3   6      151.79      116.51      5.00 o
   0   3   6     2129.45     2250.54     17.14 o
   1   3   6      418.68      424.58      6.22 o
   2   3   6     1783.71     1841.97     17.46 o
   3   3   6     1198.63     1162.18     13.53 o
   4   3   6       72.96       80.64      5.37 o
   5   3   6        0.32       -3.15      3.71 o
   6   3   6        7.82        7.09      4.12 o
   7   3   6      875.89      862.93     16.62 o
   8   3   6       21.17       21.76      6.34 o
   9   3   6       87.42      104.87      9.43 o
  10   3   6       86.07      109.27     11.54 o
  11   3   6      661.36      677.27     25.93 o
 -11   4   6      470.36      488.45     22.25 o
 -10   4   6      261.81      267.79     12.34 o
  -9   4   6      118.31      134.74      9.03 o
  -8   4   6      147.65      142.97      8.82 o
  -7   4   6      407.02      383.08     11.67 o
  -6   4   6     1250.22     1301.63     19.49 o
  -5   4   6      780.70      743.89     12.23 o
  -4   4   6      642.68      657.19     11.06 o
  -3   4   6     1244.97     1212.64     16.71 o
  -2   4   6       83.28       61.99      4.64 o
  -1   4   6       17.41        2.88      3.10 o
   0   4   6      435.35      500.56     10.30 o
   1   4   6       16.50       13.13      3.70 o
   2   4   6      894.78      896.28     13.53 o
   3   4   6        6.93        8.81      5.74 o
   4   4   6      692.25      725.01     12.36 o
   5   4   6     2178.21     2170.51     23.41 o
   6   4   6     1264.53     1274.47     17.80 o
   7   4   6        9.63        5.45      4.66 o
   8   4   6       10.67        7.08      6.39 o
   9   4   6       41.80       25.28     11.11 o
  10   4   6       56.25       74.86     12.35 o
 -10   5   6        5.82       -1.68      8.91 o
  -9   5   6      184.16      208.51     12.48 o
  -8   5   6      607.48      560.82     15.25 o
  -7   5   6        0.19       -1.81      8.07 o
  -6   5   6      157.17      160.30      8.89 o
  -5   5   6      123.09      116.49      7.64 o
  -4   5   6       78.15       79.59      8.86 o
  -3   5   6        5.92       13.27      6.44 o
  -2   5   6        0.59       12.46      6.29 o
  -1   5   6       78.32       93.77     10.88 o
   0   5   6      838.66      817.50     28.02 o
   1   5   6      637.81      631.45     17.65 o
   2   5   6        3.93        1.50      5.68 o
   3   5   6      629.99      667.47     16.84 o
   4   5   6      483.61      529.06     12.41 o
   5   5   6       25.06       20.38      5.57 o
   6   5   6       26.99       20.12      5.64 o
   7   5   6       45.57       36.81      6.22 o
   8   5   6      102.28      127.09     11.88 o
   9   5   6      161.88      171.74     25.40 o
  -7   6   6        3.78        0.24     12.15 o
  -6   6   6        1.16       17.92     20.83 o
  -5   6   6       25.60       37.60     18.29 o
  -4   6   6      811.50      824.40     27.17 o
  -3   6   6      133.56      150.52     14.83 o
  -2   6   6      228.65      231.34     17.33 o
  -1   6   6      184.44      174.31     15.45 o
   0   6   6       66.70       74.79     11.75 o
   1   6   6      393.79      349.57     19.39 o
   2   6   6       59.53       70.91     20.07 o
   3   6   6       19.47       13.13      8.05 o
   4   6   6       39.29       51.95      9.74 o
   5   6   6      293.80      324.58     15.59 o
   6   6   6       18.98       29.37      9.81 o
  -3   7   6      299.93      326.20     38.62 o
  -2   7   6       57.35       46.74     21.34 o
  -1   7   6      292.97      265.23     33.53 o
   0   7   6      113.98      110.76     25.40 o
   1   7   6        0.88        4.06     16.26 o
   2   7   6        7.40       12.19     17.28 o
 -13   1   7       38.04       25.61      8.71 o
 -12   1   7      125.35      117.77     11.23 o
 -11   1   7      237.48      225.69     10.83 o
 -10   1   7      299.53      307.52     10.12 o
  -9   1   7      929.44      911.10     13.82 o
  -8   1   7        0.00       -1.80      3.30 o
  -7   1   7      118.06      109.29      5.11 o
  -6   1   7      504.68      482.33      8.68 o
  -5   1   7     1817.89     1962.70     18.00 o
  -4   1   7     1213.78     1250.12     11.98 o
  -3   1   7        0.54        0.47      2.45 o
  -2   1   7        0.14        0.55      2.57 o
  -1   1   7      436.46      405.22      6.73 o
   0   1   7     3836.98     3955.87     29.18 o
   1   1   7     6303.20     6368.41     45.81 o
   2   1   7      231.24      233.56      7.60 o
   3   1   7      436.92      433.04     11.50 o
   4   1   7     4482.06     4872.67     42.31 o
   5   1   7      189.08      203.96     11.13 o
   6   1   7        0.63        0.18      3.63 o
   7   1   7        2.53        2.67      4.13 o
   8   1   7      590.23      528.55     14.77 o
   9   1   7      400.06      427.25     14.25 o
  10   1   7       76.85       73.26     17.04 o
  11   1   7       60.51       52.71      9.86 o
  12   1   7      117.07      113.53     12.79 o
 -13   2   7        0.10        5.01      9.35 o
 -12   2   7       61.22       52.54     11.97 o
 -11   2   7      233.19      201.71     13.47 o
 -10   2   7      156.44      138.59      9.52 o
  -9   2   7      212.64      174.89      9.51 o
  -8   2   7      120.37      114.48      7.78 o
  -7   2   7      600.30      605.81     11.90 o
  -6   2   7      111.49      133.63      5.66 o
  -5   2   7      103.74      138.40      4.71 o
  -4   2   7      437.84      514.23      8.40 o
  -3   2   7     3310.79     3745.82     32.25 o
  -2   2   7       93.41      116.93      5.83 o
  -1   2   7        8.55        1.29      2.48 o
   0   2   7     1437.87     1507.25     14.14 o
   1   2   7      244.01      247.76      5.50 o
   2   2   7      234.65      267.32      5.02 o
   3   2   7      192.85      233.18      6.08 o
   4   2   7      571.82      565.33      9.95 o
   5   2   7      474.41      467.70     11.79 o
   6   2   7      329.44      368.37     11.52 o
   7   2   7        7.34       17.65      6.27 o
   8   2   7      139.75      123.75     10.14 o
   9   2   7       53.95       57.79      8.79 o
  10   2   7       22.90       32.69      8.70 o
  11   2   7       23.93       19.73      8.88 o
  12   2   7       31.29       52.33     15.81 o
 -12   3   7        0.31       -5.98      8.67 o
 -11   3   7       29.45       25.47      7.09 o
 -10   3   7       44.11       44.34      6.64 o
  -9   3   7        1.17       -0.82      4.86 o
  -8   3   7       56.43       47.78      5.99 o
  -7   3   7      671.39      638.34     20.60 o
  -6   3   7       28.08       33.29      4.96 o
  -5   3   7      177.24      161.81      6.14 o
  -4   3   7      106.00      122.85      5.55 o
  -3   3   7        8.17        0.67      3.00 o
  -2   3   7      388.23      388.71      7.77 o
  -1   3   7      212.16      237.97      6.00 o
   0   3   7      967.17      967.58     10.56 o
   1   3   7      909.56      973.05     12.38 o
   2   3   7     1317.36     1287.25     14.09 o
   3   3   7      705.30      677.64     10.25 o
   4   3   7      117.80      116.43      5.60 o
   5   3   7     1586.58     1585.84     19.64 o
   6   3   7      548.40      513.20     12.40 o
   7   3   7       30.64       18.70      9.92 o
   8   3   7       17.26       21.27      6.61 o
   9   3   7       61.18       77.73      8.99 o
  10   3   7        0.57       -4.45      6.61 o
  11   3   7       93.46       94.95     14.96 o
 -11   4   7       45.46       47.53     19.83 o
 -10   4   7       62.89       71.59     10.12 o
  -9   4   7      803.88      801.77     20.37 o
  -8   4   7       13.16       10.33      5.62 o
  -7   4   7       59.42       96.27      9.88 o
  -6   4   7      449.45      452.55     11.92 o
  -5   4   7       76.71       71.77      5.28 o
  -4   4   7       17.07       18.72      3.92 o
  -3   4   7       13.89        0.83      3.85 o
  -2   4   7        3.92        5.44      3.37 o
  -1   4   7       90.74      111.45      6.50 o
   0   4   7      157.69      154.62      6.89 o
   1   4   7      408.00      395.90     10.69 o
   2   4   7        0.85        3.37      3.68 o
   3   4   7      789.47      796.65     12.44 o
   4   4   7      348.03      342.56      9.35 o
   5   4   7        2.31        7.20      4.42 o
   6   4   7       39.32       43.28      5.43 o
   7   4   7       15.19        8.94      6.29 o
   8   4   7       45.33       46.54      7.74 o
   9   4   7       63.53       56.91     10.16 o
  10   4   7       18.71        2.07      9.73 o
 -10   5   7        7.95       -2.97      8.91 o
  -9   5   7       79.10       95.45     10.93 o
  -8   5   7       28.39       38.79      6.97 o
  -7   5   7      203.97      209.17     10.30 o
  -6   5   7      218.45      238.15     18.56 o
  -5   5   7       22.63       24.62      5.58 o
  -4   5   7        1.21       -0.75      6.07 o
  -3   5   7      136.94      117.02      9.74 o
  -2   5   7      533.46      551.38     20.12 o
  -1   5   7     2247.75     2004.78     38.61 o
   0   5   7       97.12       80.26      8.96 o
   1   5   7      867.83      862.47     22.00 o
   2   5   7      410.82      430.94     13.97 o
   3   5   7       62.87       45.84      8.77 o
   4   5   7        4.36        3.60      5.27 o
   5   5   7       65.35       72.84      6.73 o
   6   5   7       32.46       34.95      6.69 o
   7   5   7       90.80       93.84      8.55 o
   8   5   7        1.33        4.37      7.89 o
  -7   6   7       42.78       44.71     19.82 o
  -6   6   7       24.17       57.41     13.28 o
  -5   6   7      149.16      163.63     30.99 o
  -4   6   7        8.55       12.65      9.14 o
  -3   6   7        6.59        5.36      8.59 o
  -2   6   7      146.89      142.82     14.24 o
  -1   6   7       11.98       26.55      9.77 o
   0   6   7      407.14      368.62     20.27 o
   1   6   7       31.50       39.86     13.95 o
   2   6   7       53.68       52.15     18.76 o
   3   6   7      197.10      198.28     13.88 o
   4   6   7       27.42       18.80      8.66 o
   5   6   7      169.20      174.74     14.82 o
   6   6   7        0.41       -4.39      8.71 o
  -3   7   7      347.81      366.84     38.62 o
  -2   7   7       81.72       34.55     20.32 o
  -1   7   7       22.31        5.08     17.28 o
   0   7   7      135.24       76.21     23.37 o
   1   7   7      102.51       76.21     22.36 o
   2   7   7       40.16       47.76     20.32 o
 -13   0   8       40.52       25.00      9.94 o
 -12   0   8      331.68      325.82     15.82 o
 -11   0   8      108.99       91.34      9.18 o
 -10   0   8     1661.39     1605.17     31.94 o
  -9   0   8     1615.02     1564.68     26.37 o
  -8   0   8     4384.37     4235.38     49.89 o
  -7   0   8     3035.78     2962.60     43.59 o
  -6   0   8       34.78       31.80      5.95 o
  -5   0   8      180.59      209.37     14.14 o
  -4   0   8     1986.09     2060.20     33.15 o
  -3   0   8     7836.11     7864.38     86.83 o
  -2   0   8    20801.89    21869.81    278.07 o
  -1   0   8     6496.04     6869.72    102.45 o
   0   0   8    11755.01    11588.33    229.05 o
   1   0   8     2480.51     2654.19     40.94 o
   2   0   8     2839.29     2878.10     56.40 o
   3   0   8       28.78       43.05     10.39 o
   4   0   8     2213.93     2198.58     39.44 o
   5   0   8      864.60      968.38     24.90 o
   6   0   8      666.18      750.61     18.72 o
   7   0   8       11.02        7.57      5.94 o
   8   0   8     1382.80     1338.32     29.01 o
   9   0   8     2101.81     2245.66     50.16 o
  10   0   8       40.38       19.40     11.84 o
  11   0   8      770.09      809.90     47.76 o
  12   0   8       39.19       23.21     13.60 o
 -13   1   8       39.57       51.58      9.83 o
 -12   1   8        4.57        6.38      7.33 o
 -11   1   8      734.72      722.14     16.43 o
 -10   1   8      981.03     1019.86     16.81 o
  -9   1   8       42.70       39.90      5.03 o
  -8   1   8       23.00       21.70      3.74 o
  -7   1   8      329.02      322.78      7.58 o
  -6   1   8      926.62      969.24     11.94 o
  -5   1   8      397.28      372.44      7.49 o
  -4   1   8       44.43       20.22      2.91 o
  -3   1   8       98.86       47.35      3.28 o
  -2   1   8     3635.47     3343.41     34.60 o
  -1   1   8      182.49      180.54      4.83 o
   0   1   8     2078.05     2052.30     16.90 o
   1   1   8    10970.42    11345.83     78.64 o
   2   1   8       95.10       91.34      4.59 o
   3   1   8      272.75      343.37      8.30 o
   4   1   8     2045.78     1978.76     23.33 o
   5   1   8     1718.11     1811.20     21.11 o
   6   1   8     3226.61     3084.74     31.98 o
   7   1   8      977.27      929.06     18.06 o
   8   1   8       52.60       43.92      6.78 o
   9   1   8        9.35       16.22      6.32 o
  10   1   8      160.84      156.15     12.29 o
  11   1   8      128.70      141.74     14.37 o
  12   1   8       51.30       60.85     13.92 o
 -13   2   8        0.40      -16.09      8.05 o
 -12   2   8        1.85       17.07      7.81 o
 -11   2   8        0.32        0.74      6.79 o
 -10   2   8      684.01      684.47     17.03 o
  -9   2   8       90.07       98.10      7.83 o
  -8   2   8     1484.02     1393.28     19.61 o
  -7   2   8       61.71       53.15      5.11 o
  -6   2   8       26.74       13.85      3.55 o
  -5   2   8        0.10        4.59      2.42 o
  -4   2   8        1.76        3.88      2.76 o
  -3   2   8      362.92      410.95      8.03 o
  -2   2   8        9.09       16.94      4.69 o
  -1   2   8        2.43       -1.16      2.40 o
   0   2   8       49.28      138.61      4.53 o
   1   2   8     2744.35     2713.22     22.60 o
   2   2   8     1721.72     1828.68     15.91 o
   3   2   8     4525.97     4558.21     36.88 o
   4   2   8      375.03      348.16      8.91 o
   5   2   8       41.74       35.93      5.28 o
   6   2   8      162.79      141.36      8.32 o
   7   2   8      613.53      616.00     17.11 o
   8   2   8      178.53      187.96     11.79 o
   9   2   8       83.00       73.82      9.55 o
  10   2   8       43.21       50.63      9.30 o
  11   2   8      224.72      277.90     16.64 o
 -12   3   8      717.59      834.73     28.15 o
 -11   3   8       89.38       91.44      9.31 o
 -10   3   8      564.35      533.96     16.07 o
  -9   3   8       11.11        7.61      5.12 o
  -8   3   8      384.81      335.86     10.96 o
  -7   3   8      119.71      158.71      7.92 o
  -6   3   8      418.93      378.11     10.25 o
  -5   3   8      639.70      611.21      9.38 o
  -4   3   8      345.97      313.60      8.21 o
  -3   3   8     1718.61     1946.80     19.79 o
  -2   3   8     1398.02     1421.44     15.65 o
  -1   3   8      996.28      987.27     12.32 o
   0   3   8      672.33      755.23      9.29 o
   1   3   8       11.67       36.78      3.73 o
   2   3   8       12.77       11.85      3.49 o
   3   3   8     2522.50     2548.88     25.76 o
   4   3   8       35.90       41.57      4.65 o
   5   3   8       52.59       50.27      5.64 o
   6   3   8      751.46      732.13     14.75 o
   7   3   8      585.92      597.99     15.66 o
   8   3   8       16.93       16.71     10.41 o
   9   3   8        5.99        6.30      6.43 o
  10   3   8        0.00       -0.67      7.38 o
  11   3   8       61.10       43.95     19.82 o
 -11   4   8       79.35       65.93     12.29 o
 -10   4   8       80.23       82.82      8.84 o
  -9   4   8      164.73      181.57     11.26 o
  -8   4   8     1774.32     1710.92     24.59 o
  -7   4   8      255.19      257.25     10.68 o
  -6   4   8      197.07      200.60     11.74 o
  -5   4   8       56.59       60.60      4.98 o
  -4   4   8      127.08      124.29      6.34 o
  -3   4   8       62.48       50.02      4.99 o
  -2   4   8       41.14       27.85      3.86 o
  -1   4   8        3.54       -2.08      3.92 o
   0   4   8     1525.14     1496.59     17.91 o
   1   4   8     3417.79     3429.63     52.72 o
   2   4   8       99.96      109.71      7.19 o
   3   4   8     1207.97     1195.38     20.82 o
   4   4   8       34.31       34.12      5.18 o
   5   4   8       67.57       82.91      6.60 o
   6   4   8       75.75       87.46      6.92 o
   7   4   8       76.33       73.57      7.48 o
   8   4   8      124.96      131.09     10.31 o
   9   4   8      158.42      179.91     15.15 o
  10   4   8       51.71       63.15     25.91 o
 -10   5   8       65.32       51.25     11.28 o
  -9   5   8      145.92      127.24     11.65 o
  -8   5   8       40.82       45.44      7.49 o
  -7   5   8       21.15       17.32      6.11 o
  -6   5   8      239.36      254.74     10.67 o
  -5   5   8      675.71      670.56     14.26 o
  -4   5   8      426.79      424.75     15.87 o
  -3   5   8      240.27      208.02     12.13 o
  -2   5   8      494.00      457.88     18.76 o
  -1   5   8      178.69      190.91     13.68 o
   0   5   8      374.23      414.03     25.52 o
   1   5   8      104.01      107.98      8.51 o
   2   5   8      266.53      250.63     11.84 o
   3   5   8       96.87       93.25      8.22 o
   4   5   8      923.97      953.14     19.16 o
   5   5   8      610.10      613.31     15.04 o
   6   5   8      155.74      151.10      9.61 o
   7   5   8       49.02       66.62      8.68 o
   8   5   8      121.71      111.83     11.46 o
  -7   6   8      172.22      185.96     28.45 o
  -6   6   8      179.27      215.20     20.47 o
  -5   6   8      280.76      317.05     22.99 o
  -4   6   8      204.74      201.42     15.99 o
  -3   6   8        9.41        7.11      8.80 o
  -2   6   8      145.11      134.95     13.65 o
  -1   6   8        0.79       -1.98      9.57 o
   0   6   8     1169.74     1209.31     31.90 o
   1   6   8       47.30       48.11     10.61 o
   2   6   8       38.39       21.20     12.49 o
   3   6   8        7.16       -0.72      7.77 o
   4   6   8      381.10      421.25     20.27 o
   5   6   8      327.30      358.28     16.29 o
   6   6   8       35.70       40.79     15.04 o
  -3   7   8       13.29       35.57     20.32 o
  -2   7   8      175.99      147.35     27.44 o
  -1   7   8       52.73       48.78     20.32 o
   0   7   8        8.21       17.28     18.29 o
   1   7   8        0.96       -8.13     16.26 o
   2   7   8       74.03       66.05     21.34 o
 -13   1   9       31.22       44.63      9.35 o
 -12   1   9       31.67       41.55     11.18 o
 -11   1   9       88.19       82.16      6.99 o
 -10   1   9      388.66      367.81     10.67 o
  -9   1   9        9.40        6.17      4.09 o
  -8   1   9      243.65      262.24      7.73 o
  -7   1   9      461.50      429.86      9.65 o
  -6   1   9        0.22        1.89      2.64 o
  -5   1   9        0.00        2.15      2.48 o
  -4   1   9       72.69       54.14      3.48 o
  -3   1   9     2815.45     2834.02     23.02 o
  -2   1   9      913.44      889.00     20.34 o
  -1   1   9      323.58      347.92      5.76 o
   0   1   9      589.28      632.81      8.56 o
   1   1   9     2417.77     2348.26     21.40 o
   2   1   9      819.45      865.24     12.60 o
   3   1   9     6695.91     6982.45     69.42 o
   4   1   9      665.46      698.65     12.59 o
   5   1   9      937.13      922.89     14.23 o
   6   1   9      107.81      100.73      6.17 o
   7   1   9      413.12      407.89     12.88 o
   8   1   9       12.78       21.49      6.19 o
   9   1   9      110.12      107.09      9.20 o
  10   1   9       88.15       75.09     10.26 o
  11   1   9       15.47        6.66      8.65 o
  12   1   9       21.16        1.50     12.09 o
 -13   2   9        1.70        2.48      9.35 o
 -12   2   9      132.61      121.53     11.75 o
 -11   2   9        2.33        1.88      9.53 o
 -10   2   9       29.16       17.29      6.82 o
  -9   2   9        0.14        1.14      5.12 o
  -8   2   9     1280.15     1204.01     18.06 o
  -7   2   9      100.17       95.27      6.55 o
  -6   2   9      295.44      271.00      7.45 o
  -5   2   9      195.51      204.25      5.39 o
  -4   2   9      116.91      166.62      4.57 o
  -3   2   9        6.38        0.95      2.67 o
  -2   2   9      956.96      843.80     13.81 o
  -1   2   9      123.88       78.32      3.79 o
   0   2   9      645.02      714.98      9.14 o
   1   2   9     1084.08     1307.32     12.44 o
   2   2   9      658.60      683.99     10.51 o
   3   2   9      417.68      451.19      8.57 o
   4   2   9      300.96      367.95      9.27 o
   5   2   9       44.25       49.00      5.87 o
   6   2   9      759.69      799.08     21.58 o
   7   2   9      153.59      153.77     11.29 o
   8   2   9       59.77       67.50     10.00 o
   9   2   9      173.84      149.62     13.64 o
  10   2   9       84.91       71.97     11.88 o
  11   2   9        0.18        4.48      8.71 o
 -12   3   9        0.17       -1.79      8.76 o
 -11   3   9      162.91      153.17     10.86 o
 -10   3   9        8.68        9.84      7.86 o
  -9   3   9      186.16      150.00     10.83 o
  -8   3   9      280.70      223.65      9.65 o
  -7   3   9     1316.67     1266.07     18.90 o
  -6   3   9        1.09       -1.12      3.76 o
  -5   3   9      112.67      112.52      5.30 o
  -4   3   9       45.88       42.57      4.48 o
  -3   3   9      249.97      321.43      9.20 o
  -2   3   9      193.89      219.45      8.56 o
  -1   3   9        2.84        6.41      3.15 o
   0   3   9      344.10      408.29      8.82 o
   1   3   9      425.48      428.11     10.47 o
   2   3   9      727.87      767.73     19.17 o
   3   3   9      325.02      334.87      8.53 o
   4   3   9      220.46      249.69      8.27 o
   5   3   9      229.39      241.23     10.92 o
   6   3   9      101.02      103.52      7.23 o
   7   3   9       72.09       76.31      7.74 o
   8   3   9      398.93      389.04     14.04 o
   9   3   9       36.24       36.84      7.76 o
  10   3   9        1.92       -5.37      6.85 o
  11   3   9       10.26       -8.13     15.24 o
 -11   4   9        2.47      -17.34      8.67 o
 -10   4   9       28.54       27.98      7.28 o
  -9   4   9       69.67       63.75      7.93 o
  -8   4   9      133.54      109.94      8.06 o
  -7   4   9      503.30      512.47     12.91 o
  -6   4   9      753.88      710.75     14.54 o
  -5   4   9      142.73      122.23      6.19 o
  -4   4   9       29.05       28.92      4.98 o
  -3   4   9        0.01        2.49      3.92 o
  -2   4   9       13.50        7.63      3.57 o
  -1   4   9       41.13       28.65      4.89 o
   0   4   9      170.08      187.54      7.33 o
   1   4   9      152.71      143.04      7.05 o
   2   4   9      155.80      158.20      7.73 o
   3   4   9     1989.59     2060.99     27.43 o
   4   4   9      542.32      530.59     11.87 o
   5   4   9      156.85      159.06      8.05 o
   6   4   9        3.79       -6.01      4.74 o
   7   4   9      171.38      166.52     11.29 o
   8   4   9       38.95       43.05      7.69 o
   9   4   9        5.70        8.85      7.95 o
 -10   5   9       22.13       27.40     10.15 o
  -9   5   9       72.40       57.19      9.57 o
  -8   5   9      205.09      220.78     12.18 o
  -7   5   9      416.11      398.83     12.87 o
  -6   5   9      193.40      183.11      9.48 o
  -5   5   9      137.65      146.64      9.04 o
  -4   5   9      218.20      215.19     12.55 o
  -3   5   9       58.77       59.79     16.73 o
  -2   5   9        0.20       15.93      8.00 o
  -1   5   9      299.40      239.36     15.31 o
   0   5   9      544.65      519.96     16.96 o
   1   5   9      208.68      221.18     11.45 o
   2   5   9       14.36       10.86      6.17 o
   3   5   9       37.79       38.44      6.00 o
   4   5   9        6.02        3.46      5.53 o
   5   5   9      393.41      409.14     12.85 o
   6   5   9      114.29      115.32      8.76 o
   7   5   9      169.04      141.38     10.62 o
   8   5   9       22.65       13.08      8.53 o
  -7   6   9        2.72      -12.19     15.24 o
  -6   6   9       21.91       24.45     12.15 o
  -5   6   9       81.88       96.99     15.44 o
  -4   6   9       37.07       35.44     10.47 o
  -3   6   9       20.77       23.41      9.73 o
  -2   6   9       33.79       28.00      9.53 o
  -1   6   9      400.92      336.05     20.52 o
   0   6   9        0.45       -9.71     10.91 o
   1   6   9       17.15       20.02      9.36 o
   2   6   9      569.58      607.65     23.96 o
   3   6   9       11.64       12.30      8.26 o
   4   6   9       11.87        7.97      7.35 o
   5   6   9        3.59       17.15      7.97 o
   6   6   9        0.00       22.36     17.28 o
  -3   7   9        4.06       -1.02     17.28 o
  -2   7   9        3.86      -17.28     16.26 o
  -1   7   9        0.09       16.26     18.29 o
   0   7   9       12.88       14.23     18.29 o
   1   7   9       22.87      -10.16     16.26 o
 -13   0  10      109.25      120.56     13.65 o
 -12   0  10       11.00        4.36      8.40 o
 -11   0  10       41.71       31.69      7.30 o
 -10   0  10     2800.87     2833.48     40.24 o
  -9   0  10     1731.53     1699.74     27.92 o
  -8   0  10       20.71        5.36      6.31 o
  -7   0  10       44.01       23.82      5.04 o
  -6   0  10      129.75      161.34      8.80 o
  -5   0  10     1058.32      970.97     18.96 o
  -4   0  10    30703.03    32900.96    497.52 o
  -3   0  10        2.22        7.49      4.88 o
  -2   0  10       47.01       37.60      9.15 o
  -1   0  10      629.16      598.94     16.16 o
   0   0  10      217.06      261.04      9.57 o
   1   0  10     6914.88     6911.74    151.41 o
   2   0  10     1254.16     1247.66     25.44 o
   3   0  10     1027.76      868.45     30.99 o
   4   0  10     5624.98     5312.23    145.82 o
   5   0  10     3814.53     3917.74     69.78 o
   6   0  10      354.30      321.32     13.83 o
   7   0  10      779.28      742.87     21.00 o
   8   0  10       55.45       57.28      9.49 o
   9   0  10       26.65       10.05      8.10 o
  10   0  10       43.30       48.31     12.56 o
  11   0  10      463.74      473.97     27.60 o
  12   0  10      335.31      374.54     28.74 o
 -13   1  10       29.11       14.77      8.42 o
 -12   1  10       20.00        9.04      7.26 o
 -11   1  10        0.08       -2.73      4.62 o
 -10   1  10     1083.33     1090.89     17.41 o
  -9   1  10      407.50      428.94     10.82 o
  -8   1  10     1401.75     1340.00     16.34 o
  -7   1  10        4.84       14.68      3.31 o
  -6   1  10     2335.45     2289.97     22.23 o
  -5   1  10     1620.90     1666.43     16.99 o
  -4   1  10      716.51      676.74      9.15 o
  -3   1  10     1780.14     1861.28     16.64 o
  -2   1  10     5510.91     5501.33     53.63 o
  -1   1  10     2415.68     2435.67     19.01 o
   0   1  10     1263.67     1515.76     14.13 o
   1   1  10     3704.99     3516.85     30.14 o
   2   1  10      805.90      833.99     17.71 o
   3   1  10     1020.50     1030.97     14.90 o
   4   1  10      131.23      129.26      6.63 o
   5   1  10      281.99      322.34      9.82 o
   6   1  10      809.30      869.96     19.24 o
   7   1  10      106.15       99.54      7.90 o
   8   1  10       83.92       83.53      8.01 o
   9   1  10      395.23      397.74     20.39 o
  10   1  10      536.11      567.42     26.99 o
  11   1  10      167.59      171.92     14.52 o
 -13   2  10      160.33      181.26     16.14 o
 -12   2  10      470.36      498.77     19.14 o
 -11   2  10      111.88       98.22     10.52 o
 -10   2  10      116.84      115.59     11.73 o
  -9   2  10       54.13       68.43      8.61 o
  -8   2  10       55.96       65.65      5.86 o
  -7   2  10        8.65       12.70      4.15 o
  -6   2  10       48.74       58.36      4.45 o
  -5   2  10       51.43       53.83      3.55 o
  -4   2  10     1039.62     1033.57     15.30 o
  -3   2  10      558.08      520.43      9.08 o
  -2   2  10        3.73       36.51      4.52 o
  -1   2  10     2210.99     2220.21     19.60 o
   0   2  10     1247.71     1266.73     13.19 o
   1   2  10      705.51      833.04      9.61 o
   2   2  10      124.81      153.91      5.44 o
   3   2  10      286.79      307.87      7.62 o
   4   2  10      872.28      796.66     13.21 o
   5   2  10     1206.43     1174.81     21.84 o
   6   2  10      569.07      599.36     14.40 o
   7   2  10     1084.48     1001.81     22.59 o
   8   2  10      652.09      641.21     19.03 o
   9   2  10       29.96       16.86      7.82 o
  10   2  10        7.29        6.37      7.85 o
  11   2  10      187.46      173.24     16.62 o
 -12   3  10       35.02       39.17     10.61 o
 -11   3  10        0.02       -5.30      9.33 o
 -10   3  10      286.18      288.02     19.05 o
  -9   3  10      153.63      133.48     11.62 o
  -8   3  10      342.67      343.03     16.36 o
  -7   3  10     3576.80     3386.99     35.31 o
  -6   3  10      297.81      322.07     11.43 o
  -5   3  10       58.82       37.94      4.21 o
  -4   3  10       50.00       53.30      4.81 o
  -3   3  10       71.12       64.64      5.89 o
  -2   3  10      239.25      210.17      8.73 o
  -1   3  10       82.37       98.57      4.81 o
   0   3  10      407.99      472.85      8.39 o
   1   3  10     2234.98     2239.06     23.32 o
   2   3  10     1296.85     1223.94     15.30 o
   3   3  10      281.20      294.96      8.43 o
   4   3  10      153.73      174.59      7.37 o
   5   3  10      100.11      105.71      6.94 o
   6   3  10       45.11       36.19      5.83 o
   7   3  10      107.79       98.17      8.53 o
   8   3  10        1.66        3.93      6.06 o
   9   3  10      694.43      701.84     21.92 o
  10   3  10       50.00       68.02     10.38 o
 -11   4  10      374.61      374.29     27.70 o
 -10   4  10      283.67      299.77     17.99 o
  -9   4  10      360.80      356.88     14.54 o
  -8   4  10        8.69       10.53      6.04 o
  -7   4  10       20.66       12.04      5.27 o
  -6   4  10     1045.58     1027.50     17.38 o
  -5   4  10     1842.57     1877.44     21.75 o
  -4   4  10     1148.57     1151.79     17.28 o
  -3   4  10      794.38      761.26     14.82 o
  -2   4  10      544.11      586.81     11.76 o
  -1   4  10     1391.88     1536.77     20.40 o
   0   4  10      150.49      131.00      5.94 o
   1   4  10     1457.91     1371.00     19.16 o
   2   4  10      340.57      357.13     10.56 o
   3   4  10      506.46      495.56     11.93 o
   4   4  10      749.90      765.85     14.19 o
   5   4  10       53.35       51.57      6.04 o
   6   4  10        6.96        3.71      5.07 o
   7   4  10      218.42      247.97     11.34 o
   8   4  10       83.18       93.69      9.63 o
   9   4  10        0.02        4.62      7.76 o
 -10   5  10       52.23       42.50     10.87 o
  -9   5  10      100.94      114.06     11.35 o
  -8   5  10       20.27       26.30      7.22 o
  -7   5  10      149.20      188.03     10.76 o
  -6   5  10      907.87      887.67     17.30 o
  -5   5  10       37.58       29.46      6.67 o
  -4   5  10        0.05       -7.36      6.99 o
  -3   5  10      228.78      220.78     14.88 o
  -2   5  10      356.84      313.21     16.96 o
  -1   5  10      238.79      197.51     14.60 o
   0   5  10      369.91      341.54     16.13 o
   1   5  10       10.02       13.03      6.09 o
   2   5  10      258.55      280.91     12.57 o
   3   5  10      546.28      537.86     13.57 o
   4   5  10      113.45      129.19      8.86 o
   5   5  10      309.42      328.01     12.48 o
   6   5  10       87.72       97.28      8.47 o
   7   5  10      164.03      164.83     11.32 o
   8   5  10      162.83      128.09     17.33 o
  -7   6  10       18.17       40.65     18.29 o
  -6   6  10      230.01      195.11     27.44 o
  -5   6  10       98.47      100.60     15.44 o
  -4   6  10      174.42      172.31     15.16 o
  -3   6  10        9.35       10.39      8.94 o
  -2   6  10       74.64       58.52     10.91 o
  -1   6  10       39.03       35.58     17.49 o
   0   6  10        4.39       -1.11     24.90 o
   1   6  10       61.16       50.75     10.53 o
   2   6  10      182.42      222.55     16.73 o
   3   6  10       44.44       44.94      9.55 o
   4   6  10       38.64       42.01      8.68 o
   5   6  10      315.61      350.03     16.82 o
  -2   7  10      107.14      166.65     28.45 o
  -1   7  10      168.67      202.22     31.50 o
   0   7  10      143.69      156.49     27.44 o
 -13   1  11       11.31       13.27      8.65 o
 -12   1  11      197.97      236.68     14.33 o
 -11   1  11      129.94      140.34      8.32 o
 -10   1  11       13.22        6.13      4.60 o
  -9   1  11      413.90      411.19     10.57 o
  -8   1  11      201.35      206.96      7.36 o
  -7   1  11       39.45       23.22      3.50 o
  -6   1  11        6.45        8.60      2.93 o
  -5   1  11       73.21       69.11      4.08 o
  -4   1  11     2750.37     3031.08     25.54 o
  -3   1  11      582.18      572.07      9.27 o
  -2   1  11     1484.19     1424.58     16.52 o
  -1   1  11     1501.90     1504.67     13.41 o
   0   1  11       90.42      114.58      6.12 o
   1   1  11        6.38        3.76      2.61 o
   2   1  11     4707.18     4528.92     60.99 o
   3   1  11      245.72      287.45      8.38 o
   4   1  11        9.20       13.38      3.89 o
   5   1  11       39.22       22.87      4.71 o
   6   1  11        0.88       -8.05      4.02 o
   7   1  11      229.30      216.61     11.90 o
   8   1  11       33.89       17.32      6.24 o
   9   1  11       82.36       96.02     10.32 o
  10   1  11        4.35       -4.85      7.04 o
  11   1  11      180.14      170.24     16.65 o
 -13   2  11        0.64       11.71      9.50 o
 -12   2  11       10.69       13.12      8.06 o
 -11   2  11       53.90       49.70      8.80 o
 -10   2  11       54.44       67.06      8.66 o
  -9   2  11        5.17       14.92      5.35 o
  -8   2  11        9.31        7.93      4.47 o
  -7   2  11       18.09       17.06      4.30 o
  -6   2  11      455.77      496.50      9.49 o
  -5   2  11      170.35      135.75      5.62 o
  -4   2  11       25.86       27.37      3.12 o
  -3   2  11      322.62      323.63      8.33 o
  -2   2  11      577.17      544.97      9.88 o
  -1   2  11     2563.43     2759.87     23.55 o
   0   2  11      670.63      837.96      9.66 o
   1   2  11     1887.69     2041.82     18.84 o
   2   2  11       84.61       80.38      4.42 o
   3   2  11     3164.23     2963.85     26.97 o
   4   2  11       92.84       96.33      5.94 o
   5   2  11      194.40      164.15      9.81 o
   6   2  11     1582.31     1518.87     26.89 o
   7   2  11      493.76      501.13     16.13 o
   8   2  11      303.72      301.91     14.70 o
   9   2  11       11.91       20.92      7.69 o
  10   2  11        7.52       17.33      8.33 o
  11   2  11       26.76       29.68     13.60 o
 -12   3  11        0.08      -15.74     10.42 o
 -11   3  11      140.86      126.42     10.35 o
 -10   3  11       36.62       29.71      6.98 o
  -9   3  11      187.77      176.92     10.22 o
  -8   3  11      398.08      392.41     12.95 o
  -7   3  11       93.07      107.39      6.95 o
  -6   3  11      162.85      172.93      7.60 o
  -5   3  11       21.59       23.43      4.09 o
  -4   3  11      117.32      126.53      9.09 o
  -3   3  11      293.39      331.06     11.06 o
  -2   3  11      645.06      705.17     14.33 o
  -1   3  11       53.62       84.07      4.61 o
   0   3  11       56.62       50.84      4.03 o
   1   3  11       15.60       20.54      3.88 o
   2   3  11        0.08       -0.13      3.58 o
   3   3  11      135.95      117.84      6.18 o
   4   3  11      803.35      783.67     22.27 o
   5   3  11       54.14       49.32      5.47 o
   6   3  11      177.62      157.90     10.96 o
   7   3  11     1043.14      926.01     19.65 o
   8   3  11       73.95       68.68      8.24 o
   9   3  11       40.10       29.86      7.78 o
  10   3  11       16.73       21.11      9.04 o
 -11   4  11       56.37       58.88     11.27 o
 -10   4  11       15.54       16.04      7.04 o
  -9   4  11       38.42       41.36      7.42 o
  -8   4  11        7.20       11.56      5.97 o
  -7   4  11     1703.15     1657.56     26.02 o
  -6   4  11       17.73       13.50      5.44 o
  -5   4  11      992.31      975.90     15.17 o
  -4   4  11      390.95      377.03     10.60 o
  -3   4  11      191.83      187.85      8.01 o
  -2   4  11       89.84      103.74      7.55 o
  -1   4  11       85.99       99.66      7.39 o
   0   4  11      181.54      173.84      7.07 o
   1   4  11       13.98       25.94      5.34 o
   2   4  11       27.74       27.01      5.65 o
   3   4  11      281.05      308.67     10.35 o
   4   4  11        5.00       -1.15      4.82 o
   5   4  11      336.04      331.82     12.96 o
   6   4  11        4.42        3.72      4.96 o
   7   4  11      127.05      133.33      9.19 o
   8   4  11       38.27       51.55      8.32 o
   9   4  11       56.06       74.82     27.69 o
 -10   5  11       22.09       -5.36     10.84 o
  -9   5  11        5.98       12.63      7.93 o
  -8   5  11        0.27        3.24      6.26 o
  -7   5  11       35.43       29.08      6.70 o
  -6   5  11       42.96       34.59      6.88 o
  -5   5  11        8.77       13.99      6.34 o
  -4   5  11      378.09      367.46     17.58 o
  -3   5  11        7.44       18.99      8.35 o
  -2   5  11      129.97      134.27     17.75 o
  -1   5  11      416.48      411.01     18.70 o
   0   5  11       38.99       31.67      8.65 o
   1   5  11      622.28      578.25     20.45 o
   2   5  11        8.35        5.88      4.96 o
   3   5  11       63.26       56.52      6.70 o
   4   5  11      131.03      115.51      8.46 o
   5   5  11      116.24      118.33      8.64 o
   6   5  11        6.18        5.15      6.15 o
   7   5  11       14.95       31.76      9.98 o
   8   5  11       23.51       44.71     17.28 o
  -7   6  11       11.91       42.68     18.29 o
  -6   6  11        0.00       -7.11     14.23 o
  -5   6  11        1.81        2.92      8.98 o
  -4   6  11        1.18        7.24      9.10 o
  -3   6  11      324.16      295.69     31.13 o
  -2   6  11        8.30       12.06      9.35 o
  -1   6  11      137.75      103.43     12.97 o
   0   6  11      143.66       98.26     16.48 o
   1   6  11       18.01       25.93      9.55 o
   2   6  11       49.01       38.95      9.09 o
   3   6  11        0.00       17.71      9.83 o
   4   6  11       78.83       99.65     10.13 o
   5   6  11        5.89       10.50     10.56 o
  -2   7  11       30.07       13.21     18.29 o
  -1   7  11        0.19      -21.34     15.24 o
 -13   0  12        0.80       23.17     10.12 o
 -12   0  12       43.77       48.20     10.09 o
 -11   0  12       26.53       38.28      7.60 o
 -10   0  12      429.45      440.02     15.35 o
  -9   0  12     1156.16     1153.44     22.44 o
  -8   0  12     5859.69     5707.28     63.35 o
  -7   0  12     4196.01     4071.86     47.34 o
  -6   0  12     2642.54     2786.79     40.47 o
  -5   0  12     1716.48     1877.13     29.71 o
  -4   0  12     3631.38     3937.52     49.86 o
  -3   0  12     6465.14     7231.48    107.00 o
  -2   0  12     2237.86     2574.44     49.29 o
  -1   0  12     2032.06     2072.44     36.28 o
   0   0  12     2668.52     2518.84     42.03 o
   1   0  12     2079.72     2095.78     30.29 o
   2   0  12     3283.46     3165.43     51.34 o
   3   0  12      114.33       95.97      9.26 o
   4   0  12     1587.32     1480.20     32.24 o
   5   0  12        5.71        5.61      5.46 o
   6   0  12      242.76      245.45     13.13 o
   7   0  12       27.58       17.45      7.17 o
   8   0  12      173.26      168.16     13.07 o
   9   0  12        8.11       13.75     11.18 o
  10   0  12       73.85       84.57     15.76 o
  11   0  12      127.38      106.01     17.59 o
 -13   1  12      215.84      224.38     15.08 o
 -12   1  12       34.82       29.62      8.15 o
 -11   1  12       18.16        9.97      5.35 o
 -10   1  12       41.41       40.82      5.55 o
  -9   1  12     2589.66     2425.27     26.85 o
  -8   1  12      977.33      934.85     14.79 o
  -7   1  12       17.61       14.02      3.63 o
  -6   1  12      434.68      419.31      8.45 o
  -5   1  12      361.84      336.84      7.09 o
  -4   1  12     6220.28     6287.87     51.08 o
  -3   1  12     2601.10     2594.65     26.80 o
  -2   1  12        5.01        3.94      3.37 o
  -1   1  12      169.88      139.65      4.55 o
   0   1  12     2737.02     2814.70     23.34 o
   1   1  12      416.37      425.06      7.85 o
   2   1  12     1710.15     1639.89     20.30 o
   3   1  12     1214.87     1343.07     23.17 o
   4   1  12       93.42      110.90      6.45 o
   5   1  12     1381.31     1305.21     19.96 o
   6   1  12      969.91      957.32     20.44 o
   7   1  12     1319.22     1315.16     25.52 o
   8   1  12     1053.36     1097.70     24.50 o
   9   1  12       90.90       93.74     12.24 o
  10   1  12       17.97       20.77     12.80 o
  11   1  12      500.07      574.85     30.87 o
 -13   2  12        4.07        8.45      9.50 o
 -12   2  12      177.96      148.32     12.52 o
 -11   2  12       26.11       24.39      7.71 o
 -10   2  12      106.29      131.81     10.63 o
  -9   2  12      118.75      121.94      8.66 o
  -8   2  12     1168.24     1061.88     19.00 o
  -7   2  12       23.41       19.77      4.37 o
  -6   2  12      340.26      309.06      7.99 o
  -5   2  12      430.95      403.01      7.59 o
  -4   2  12      130.92      157.44      5.45 o
  -3   2  12        9.04        9.15      3.18 o
  -2   2  12       31.48       62.90      5.29 o
  -1   2  12      342.68      312.26      6.38 o
   0   2  12       36.33       17.44      2.81 o
   1   2  12     1361.42     1402.50     15.04 o
   2   2  12      287.53      391.91      8.13 o
   3   2  12      820.78      855.07     12.47 o
   4   2  12      571.98      602.78     11.80 o
   5   2  12     1548.25     1494.95     25.49 o
   6   2  12      359.75      371.77     14.08 o
   7   2  12       18.04       16.73      6.94 o
   8   2  12      107.48       87.64     12.32 o
   9   2  12      652.17      679.45     23.66 o
  10   2  12      705.11      724.93     22.34 o
  11   2  12      143.87      145.42     22.86 o
 -12   3  12      459.16      471.11     22.09 o
 -11   3  12      317.00      274.59     13.77 o
 -10   3  12      266.97      285.22     14.67 o
  -9   3  12       27.05       22.60      6.34 o
  -8   3  12       13.32       19.04      5.75 o
  -7   3  12        6.92       -5.38      5.92 o
  -6   3  12     1744.09     1728.40     21.37 o
  -5   3  12       16.17       21.43      4.15 o
  -4   3  12      218.74      237.48      9.99 o
  -3   3  12      990.42     1060.85     18.48 o
  -2   3  12       14.49        8.38      4.43 o
  -1   3  12     2971.58     3081.14     29.61 o
   0   3  12     1070.69     1098.73     14.95 o
   1   3  12       44.32       44.68      4.93 o
   2   3  12      446.30      462.01     10.29 o
   3   3  12      783.99      747.82     13.32 o
   4   3  12        0.37       11.42      4.22 o
   5   3  12     1741.76     1734.84     24.13 o
   6   3  12       36.83       43.76      6.15 o
   7   3  12        4.70        5.20      6.02 o
   8   3  12      327.53      332.37     16.45 o
   9   3  12       99.24      127.72     12.25 o
  10   3  12       57.14       58.81     12.14 o
 -11   4  12       33.35       56.26     11.34 o
 -10   4  12      306.78      325.99     14.91 o
  -9   4  12      112.50      118.34      9.65 o
  -8   4  12       29.56       36.17      7.56 o
  -7   4  12      331.32      275.89     11.97 o
  -6   4  12     2650.67     2492.30     29.78 o
  -5   4  12      372.68      404.68     11.38 o
  -4   4  12       12.61       20.89      5.03 o
  -3   4  12      102.40       99.66      6.48 o
  -2   4  12        0.72        4.16      4.93 o
  -1   4  12     1277.83     1222.33     19.29 o
   0   4  12      879.62      841.75     14.46 o
   1   4  12      691.85      722.56     15.11 o
   2   4  12      783.67      814.71     17.45 o
   3   4  12     1226.70     1189.63     20.58 o
   4   4  12       23.26       23.68      5.52 o
   5   4  12      190.69      204.73     10.08 o
   6   4  12        1.70        5.25      5.61 o
   7   4  12      588.56      615.70     17.11 o
   8   4  12      170.98      178.62     13.58 o
   9   4  12      170.80      171.95     16.14 o
 -10   5  12       38.19       51.94     13.43 o
  -9   5  12      206.33      214.91     23.17 o
  -8   5  12        0.01        4.54      6.45 o
  -7   5  12        6.26        7.29      6.13 o
  -6   5  12      159.80      157.11      9.91 o
  -5   5  12      402.18      386.26     12.97 o
  -4   5  12      140.71      150.50     11.03 o
  -3   5  12      292.27      274.74     17.09 o
  -2   5  12      197.75      173.81     13.78 o
  -1   5  12       64.85       72.20     10.71 o
   0   5  12       35.07       44.39      6.17 o
   1   5  12        5.69       15.41      5.41 o
   2   5  12        6.81       19.35      5.44 o
   3   5  12       53.77       50.26      6.89 o
   4   5  12      176.72      179.65     11.66 o
   5   5  12       30.57       44.18      6.93 o
   6   5  12      404.90      431.12     17.50 o
   7   5  12      731.44      778.56     33.97 o
  -7   6  12      116.10      145.31     26.42 o
  -6   6  12       27.76       26.42     16.26 o
  -5   6  12        1.84        5.04      9.18 o
  -4   6  12        0.39      -15.31      9.33 o
  -3   6  12       84.70       71.11     11.86 o
  -2   6  12       40.69       39.36     10.47 o
  -1   6  12       74.54       70.07     12.21 o
   0   6  12      112.28      105.13     19.31 o
   1   6  12       55.34       65.85     11.92 o
   2   6  12     1380.85     1415.58     30.81 o
   3   6  12      683.01      701.39     27.25 o
   4   6  12       83.62       62.40     11.07 o
   5   6  12       16.70       48.78     19.31 o
 -13   1  13      141.37      140.69     12.92 o
 -12   1  13      118.99      136.03     10.34 o
 -11   1  13      230.33      223.56     13.86 o
 -10   1  13       19.28        2.25      4.84 o
  -9   1  13        6.50        4.68      4.15 o
  -8   1  13     1813.41     1760.48     19.44 o
  -7   1  13      238.87      256.19      9.20 o
  -6   1  13      188.56      170.73     10.79 o
  -5   1  13       36.01       27.09      3.28 o
  -4   1  13        1.88        7.94      2.56 o
  -3   1  13       49.14       45.05      5.86 o
  -2   1  13      109.98       82.06      4.54 o
  -1   1  13      349.53      306.60      8.03 o
   0   1  13      868.80      883.77     11.54 o
   1   1  13     1953.84     2091.67     21.76 o
   2   1  13      507.50      518.38     10.76 o
   3   1  13       62.83       69.99      5.86 o
   4   1  13       32.56       24.34      5.29 o
   5   1  13       10.85       10.67      5.03 o
   6   1  13        0.33       -1.48      5.24 o
   7   1  13      188.21      208.31     12.03 o
   8   1  13       20.05       16.74      6.98 o
   9   1  13        0.16       -7.63      9.94 o
  10   1  13        2.24      -11.18     10.54 o
  11   1  13       80.20       78.22     17.51 o
 -13   2  13       21.18       16.79      9.94 o
 -12   2  13      166.14      144.54     12.35 o
 -11   2  13       42.77       42.92     11.08 o
 -10   2  13        3.61        7.10      6.40 o
  -9   2  13       31.51       38.75      6.31 o
  -8   2  13     1154.49     1039.14     18.95 o
  -7   2  13        2.22        4.73      4.44 o
  -6   2  13     1378.42     1306.73     19.51 o
  -5   2  13      571.75      497.65      9.21 o
  -4   2  13      332.91      328.26      8.09 o
  -3   2  13      828.73      781.58     12.57 o
  -2   2  13       91.91      101.73      4.89 o
  -1   2  13     1070.00     1169.63     12.48 o
   0   2  13        5.66        3.09      2.85 o
   1   2  13      556.23      583.82      9.03 o
   2   2  13        1.37        1.28      3.67 o
   3   2  13      426.82      480.40     10.27 o
   4   2  13      442.35      448.78     10.66 o
   5   2  13      139.94      142.22      8.85 o
   6   2  13        1.27       -4.26      5.93 o
   7   2  13      116.72      115.10     10.26 o
   8   2  13      180.69      159.84     12.23 o
   9   2  13       13.50       12.74     10.85 o
  10   2  13      288.67      288.33     16.89 o
 -12   3  13        8.15       -3.81      8.44 o
 -11   3  13        9.64       19.41      7.21 o
 -10   3  13        3.48        6.02      6.19 o
  -9   3  13      259.94      242.69     11.72 o
  -8   3  13       26.32       29.65      6.08 o
  -7   3  13       44.70       39.16      7.04 o
  -6   3  13      235.52      215.46      9.64 o
  -5   3  13      962.04      984.21     15.15 o
  -4   3  13       25.28       34.60      5.76 o
  -3   3  13       38.62       40.08      5.64 o
  -2   3  13      126.11      136.16      8.98 o
  -1   3  13      159.50      184.13      7.85 o
   0   3  13        7.90        6.82      3.89 o
   1   3  13      301.72      337.26      9.69 o
   2   3  13        2.47       -3.24      3.56 o
   3   3  13       18.61       24.95      4.76 o
   4   3  13      121.74      123.23      8.40 o
   5   3  13      299.33      290.65      9.74 o
   6   3  13        3.36       -1.01      4.91 o
   7   3  13      225.31      208.22     11.34 o
   8   3  13       28.34       46.39     15.40 o
   9   3  13        4.22        5.46      8.01 o
  10   3  13       39.75       56.10     15.34 o
 -11   4  13        2.65        3.57      8.76 o
 -10   4  13       44.07       56.41     14.68 o
  -9   4  13       13.96       13.19      8.03 o
  -8   4  13      244.27      231.12     11.80 o
  -7   4  13        1.27        2.96      5.44 o
  -6   4  13      320.99      305.93     12.11 o
  -5   4  13      673.04      651.82     13.99 o
  -4   4  13       55.44       55.46      5.88 o
  -3   4  13      518.85      558.92     12.39 o
  -2   4  13       36.74       59.00      7.79 o
  -1   4  13      114.22       90.21      7.02 o
   0   4  13       19.90       13.86      4.66 o
   1   4  13      151.35      142.21      8.74 o
   2   4  13      182.55      184.15      9.16 o
   3   4  13       30.39       43.23      6.32 o
   4   4  13       35.61       44.03      7.02 o
   5   4  13      593.75      569.51     14.36 o
   6   4  13       46.27       46.83      7.72 o
   7   4  13      100.88      104.89      9.67 o
   8   4  13        1.43       -3.57      8.94 o
   9   4  13       29.11       38.06     14.16 o
  -9   5  13       59.69       53.81      9.71 o
  -8   5  13       28.49       18.77      7.10 o
  -7   5  13      338.96      330.15     13.82 o
  -6   5  13        0.68       -7.03      6.07 o
  -5   5  13      293.45      275.85     12.03 o
  -4   5  13        3.94        2.03      6.47 o
  -3   5  13       62.44       81.96     10.94 o
  -2   5  13        2.14       -4.43      7.58 o
  -1   5  13      118.34      115.29     12.23 o
   0   5  13        0.08        2.01      6.20 o
   1   5  13      241.49      230.67     10.83 o
   2   5  13       73.88       67.56      7.05 o
   3   5  13        2.63       10.23      6.22 o
   4   5  13       51.74       40.87     14.35 o
   5   5  13        0.49       -5.60      6.12 o
   6   5  13      106.19      116.70     10.30 o
   7   5  13      150.62      142.83     14.86 o
  -7   6  13        0.24       -9.15     15.24 o
  -6   6  13        7.79       32.52     18.29 o
  -5   6  13       19.24       12.89      9.53 o
  -4   6  13        9.31       16.95      9.57 o
  -3   6  13       69.90       65.09     22.77 o
  -2   6  13        2.79        7.32     12.26 o
  -1   6  13       93.36       99.23     16.60 o
   0   6  13       58.41       59.57     14.89 o
   1   6  13      335.58      308.95     25.12 o
   2   6  13        0.01       12.57     10.35 o
   3   6  13        0.06        0.55      8.43 o
   4   6  13      173.07      179.85     16.53 o
   5   6  13       70.49       74.18     21.34 o
 -13   0  14      358.51      390.59     35.06 o
 -12   0  14        5.15        6.32      8.55 o
 -11   0  14      147.58      165.78     14.67 o
 -10   0  14      163.32      171.94     10.88 o
  -9   0  14      648.66      585.31     35.35 o
  -8   0  14     1581.64     1525.85     25.50 o
  -7   0  14      431.26      375.27     21.25 o
  -6   0  14     2729.26     2873.57     42.23 o
  -5   0  14        7.08       -0.05      4.47 o
  -4   0  14      574.58      616.64     15.44 o
  -3   0  14     4323.46     4487.91     80.28 o
  -2   0  14    17672.21    18378.39    190.88 o
  -1   0  14       26.46        4.95      9.15 o
   0   0  14      123.56       77.70      8.24 o
   1   0  14       61.00       71.87      6.83 o
   2   0  14      367.54      337.79     13.89 o
   3   0  14      295.83      345.25     15.34 o
   4   0  14      229.96      287.01     15.04 o
   5   0  14     6945.88     6900.62    104.84 o
   6   0  14     3114.60     3177.69     59.52 o
   7   0  14     1006.28     1072.34     26.47 o
   8   0  14       25.36       37.12     10.43 o
   9   0  14       75.63       52.31     13.60 o
  10   0  14      136.41      139.52     18.95 o
  11   0  14      273.02      314.00     36.58 o
 -13   1  14        0.05       -6.28      7.49 o
 -12   1  14       10.11       18.48      7.20 o
 -11   1  14       66.10       74.81      7.52 o
 -10   1  14       24.60       20.69      5.14 o
  -9   1  14      229.13      221.80      8.75 o
  -8   1  14     4916.33     4663.55     41.67 o
  -7   1  14     1109.78     1004.94     14.28 o
  -6   1  14       27.90       13.21      3.81 o
  -5   1  14      100.82      101.80      5.61 o
  -4   1  14      105.40      103.55      4.79 o
  -3   1  14       10.81       27.43      3.64 o
  -2   1  14       81.28       80.36      4.21 o
  -1   1  14      357.29      363.51      7.42 o
   0   1  14      707.83      663.10      9.10 o
   1   1  14     1540.01     1668.34     17.86 o
   2   1  14     1674.83     1836.50     22.66 o
   3   1  14     1513.83     1479.30     20.34 o
   4   1  14     1377.98     1386.71     22.48 o
   5   1  14      333.14      363.25     14.08 o
   6   1  14       87.42       91.75     11.38 o
   7   1  14       24.76       13.57      7.14 o
   8   1  14      143.47      146.66     13.19 o
   9   1  14       82.60       74.87     11.42 o
  10   1  14      233.33      252.34     23.07 o
  11   1  14       81.63      107.33     18.68 o
 -13   2  14       32.12       19.81     11.86 o
 -12   2  14      155.70      168.20     13.44 o
 -11   2  14      227.95      228.37     13.97 o
 -10   2  14      436.02      432.02     16.36 o
  -9   2  14      894.93      848.18     21.10 o
  -8   2  14      420.28      404.81     12.32 o
  -7   2  14       11.39        8.66      4.80 o
  -6   2  14       58.07       50.66      5.60 o
  -5   2  14       88.79       71.37      7.00 o
  -4   2  14       99.67       83.67      5.09 o
  -3   2  14      258.30      243.20      7.83 o
  -2   2  14     1165.78     1253.92     16.79 o
  -1   2  14     1019.18     1095.42     12.15 o
   0   2  14       77.13       79.94      3.97 o
   1   2  14      216.76      240.89      7.73 o
   2   2  14      115.12      111.10      6.14 o
   3   2  14       19.12        8.46      4.80 o
   4   2  14       18.11       33.39      4.98 o
   5   2  14      192.60      202.71      8.80 o
   6   2  14      532.70      510.85     15.97 o
   7   2  14      710.44      692.52     26.11 o
   8   2  14      459.52      466.51     17.44 o
   9   2  14      617.04      618.51     20.52 o
  10   2  14      392.93      375.66     19.11 o
 -12   3  14       98.69       82.11     12.60 o
 -11   3  14        2.12       -0.42      7.27 o
 -10   3  14       52.92       42.14      7.34 o
  -9   3  14      168.04      150.04      9.88 o
  -8   3  14        0.12       -0.30      5.37 o
  -7   3  14      101.04      118.57      9.23 o
  -6   3  14       55.44       73.37      6.73 o
  -5   3  14     7321.52     7123.81     75.14 o
  -4   3  14     1255.51     1307.05     31.75 o
  -3   3  14      132.85      135.75      9.35 o
  -2   3  14      234.72      279.24     11.86 o
  -1   3  14     1079.24     1109.67     15.40 o
   0   3  14     2319.94     2142.53     25.60 o
   1   3  14      372.98      328.89     11.62 o
   2   3  14      156.25      150.49      7.60 o
   3   3  14      477.27      487.62     11.26 o
   4   3  14       48.08       43.66      5.19 o
   5   3  14       91.64       95.00      6.91 o
   6   3  14      220.15      216.45     13.35 o
   7   3  14        0.82        1.13      6.74 o
   8   3  14      100.43      102.82     18.10 o
   9   3  14      413.73      422.90     29.42 o
 -11   4  14      307.86      350.22     21.40 o
 -10   4  14      425.28      485.85     16.63 o
  -9   4  14        1.97        0.57      6.19 o
  -8   4  14        0.25       -5.59      5.28 o
  -7   4  14      248.71      223.04     11.10 o
  -6   4  14      149.81      153.68     11.46 o
  -5   4  14      352.03      347.79     11.03 o
  -4   4  14      850.21      846.56     16.61 o
  -3   4  14     2653.93     2590.56     41.80 o
  -2   4  14      355.39      407.08     15.44 o
  -1   4  14      227.33      214.61     10.55 o
   0   4  14       29.31       28.92      6.73 o
   1   4  14      166.41      184.79      9.34 o
   2   4  14      552.77      530.07     16.42 o
   3   4  14     1474.82     1393.00     26.06 o
   4   4  14      123.63      147.21      9.82 o
   5   4  14       89.22       83.41      8.63 o
   6   4  14      355.29      351.69     14.83 o
   7   4  14        0.09        8.62      8.80 o
   8   4  14       23.63       20.60     10.12 o
  -9   5  14       80.68       95.32     10.92 o
  -8   5  14      214.78      216.31     12.29 o
  -7   5  14      545.94      548.94     16.30 o
  -6   5  14      441.75      390.65     15.51 o
  -5   5  14       72.91       75.10      7.92 o
  -4   5  14      147.64      166.02     10.40 o
  -3   5  14       14.97       17.86     12.80 o
  -2   5  14       61.27       41.09      9.57 o
  -1   5  14       42.65       32.96      7.90 o
   0   5  14      495.41      493.36     14.30 o
   1   5  14      842.67      814.96     18.41 o
   2   5  14      868.27      884.38     19.51 o
   3   5  14      237.15      249.26     13.34 o
   4   5  14       21.13       20.70      7.10 o
   5   5  14       22.55       20.55      7.22 o
   6   5  14       18.62        8.12      7.39 o
   7   5  14        4.49       16.39     11.23 o
  -7   6  14       26.12       22.36     17.28 o
  -6   6  14      217.92      210.35     28.45 o
  -5   6  14      173.69      205.22     14.32 o
  -4   6  14      127.82      121.65     14.27 o
  -3   6  14       64.50       92.10     12.80 o
  -2   6  14      136.46      135.89     14.60 o
  -1   6  14       55.03       55.16     14.61 o
   0   6  14       15.68       11.64     28.45 o
   1   6  14      122.67      121.59     32.52 o
   2   6  14       25.61       32.04     12.81 o
   3   6  14       22.12       49.38     10.97 o
   4   6  14        0.44        2.75      9.86 o
 -13   1  15       95.52       60.54     11.65 o
 -12   1  15      227.24      239.25     14.97 o
 -11   1  15       14.73       13.72      5.83 o
 -10   1  15       18.21       15.85      4.84 o
  -9   1  15      217.56      221.10     10.65 o
  -8   1  15        0.75       -0.93      4.02 o
  -7   1  15      361.39      367.49     10.07 o
  -6   1  15      264.75      251.19      8.49 o
  -5   1  15       14.03       20.88      3.88 o
  -4   1  15        6.19       21.85      3.88 o
  -3   1  15        0.02       -1.88      3.09 o
  -2   1  15      368.48      433.20      7.61 o
  -1   1  15      416.90      508.21     12.65 o
   0   1  15       24.01       21.82      3.61 o
   1   1  15      213.98      283.82      6.80 o
   2   1  15        0.00        0.23      3.60 o
   3   1  15      329.44      378.30     11.71 o
   4   1  15     1225.77     1251.15     21.44 o
   5   1  15       30.67       37.06      5.78 o
   6   1  15      213.28      204.88     11.90 o
   7   1  15        3.53       -3.80      5.84 o
   8   1  15       66.90       71.07     10.95 o
   9   1  15       99.84      115.30     13.09 o
  10   1  15      266.37      313.48     20.33 o
 -13   2  15      194.54      220.67     17.99 o
 -12   2  15        2.35       -6.92      7.09 o
 -11   2  15      124.59      129.18     11.28 o
 -10   2  15      132.97      119.07     10.47 o
  -9   2  15        6.26       -0.14      5.33 o
  -8   2  15      103.97      111.38      9.68 o
  -7   2  15       12.98       15.93      5.08 o
  -6   2  15      190.53      174.27      8.48 o
  -5   2  15       48.81       35.88      5.20 o
  -4   2  15     1419.15     1437.59     18.78 o
  -3   2  15      865.88      837.75     13.75 o
  -2   2  15      110.49      157.12      6.12 o
  -1   2  15      551.31      582.19      8.93 o
   0   2  15      258.79      278.90      6.47 o
   1   2  15        7.92       15.53      3.75 o
   2   2  15        1.16        5.94      3.77 o
   3   2  15      474.19      478.14     11.46 o
   4   2  15      639.99      577.97     12.42 o
   5   2  15      538.66      543.48     14.32 o
   6   2  15       59.32       49.86      7.99 o
   7   2  15       66.92       82.16     11.88 o
   8   2  15      292.14      323.71     16.33 o
   9   2  15      177.35      157.24     13.30 o
  10   2  15       12.12        9.24     10.53 o
 -12   3  15       21.33       27.65     10.91 o
 -11   3  15        0.32       -0.01      6.21 o
 -10   3  15      218.28      172.74     10.95 o
  -9   3  15      360.59      339.91     24.34 o
  -8   3  15      214.68      209.07     10.70 o
  -7   3  15       96.82       91.48      7.50 o
  -6   3  15      940.90      876.45     16.77 o
  -5   3  15     1221.22     1168.83     21.42 o
  -4   3  15     2566.68     2545.04     33.74 o
  -3   3  15      335.48      331.11     13.39 o
  -2   3  15      222.74      249.18      9.99 o
  -1   3  15      179.20      175.15      8.56 o
   0   3  15      176.90      201.78      7.74 o
   1   3  15      219.08      223.67      8.75 o
   2   3  15      440.64      418.30     11.36 o
   3   3  15      264.68      268.63     12.30 o
   4   3  15      329.67      331.88     18.43 o
   5   3  15       99.12       89.69      8.56 o
   6   3  15      538.80      562.92     16.02 o
   7   3  15      118.95      133.74     11.63 o
   8   3  15        1.25       10.77      7.68 o
   9   3  15      111.42      111.99     14.22 o
 -11   4  15      231.61      233.78     17.84 o
 -10   4  15        9.47        0.04      6.61 o
  -9   4  15        1.35        1.25      6.13 o
  -8   4  15      138.63      155.92     10.48 o
  -7   4  15      374.64      370.25     14.86 o
  -6   4  15      194.37      170.79     10.36 o
  -5   4  15     1554.55     1572.44     23.92 o
  -4   4  15      226.41      251.36     10.42 o
  -3   4  15      482.99      456.77     22.64 o
  -2   4  15       21.09       49.65     31.50 o
  -1   4  15      179.20      176.27     10.10 o
   0   4  15      559.46      574.28     13.53 o
   1   4  15        0.94       -4.00      5.07 o
   2   4  15      142.25      155.04     12.61 o
   3   4  15      152.89      151.05     12.36 o
   4   4  15        0.65        0.33      5.75 o
   5   4  15      195.26      191.62     11.14 o
   6   4  15      196.68      205.40     12.14 o
   7   4  15      537.14      522.33     22.18 o
   8   4  15      137.46      116.49     21.95 o
  -9   5  15      287.23      296.44     16.10 o
  -8   5  15       19.26       18.73      7.18 o
  -7   5  15       63.82       50.37     14.07 o
  -6   5  15      204.42      212.68     14.02 o
  -5   5  15        0.76        6.20      5.98 o
  -4   5  15      341.04      320.62     12.92 o
  -3   5  15        0.01       18.31     13.66 o
  -2   5  15      374.70      336.83     18.27 o
  -1   5  15        1.90       -7.88      6.61 o
   0   5  15      270.30      268.37     13.38 o
   1   5  15      362.46      350.06     13.51 o
   2   5  15       34.46       30.94      7.11 o
   3   5  15        9.97       14.05      6.75 o
   4   5  15        1.96        5.31      7.35 o
   5   5  15       83.55       97.69      9.84 o
   6   5  15       29.08       25.65      9.68 o
  -7   6  15      144.21      154.46     27.44 o
  -6   6  15       10.37        3.05     17.28 o
  -5   6  15        0.73       -4.45      7.84 o
  -4   6  15       29.72       41.11     11.02 o
  -3   6  15       20.99       25.33     10.35 o
  -2   6  15        0.17       -6.82      9.04 o
  -1   6  15       86.31       91.57     16.48 o
   0   6  15       37.63       34.78     28.96 o
   1   6  15       36.46        5.05     21.85 o
   2   6  15       43.43       42.13     11.62 o
   3   6  15       85.73       67.82     12.82 o
   4   6  15        0.71      -16.26     15.24 o
 -13   0  16       58.41       53.12     11.20 o
 -12   0  16      311.69      335.86     23.34 o
 -11   0  16      268.91      286.87     24.60 o
 -10   0  16      435.41      496.47     16.12 o
  -9   0  16      668.27      627.88     17.42 o
  -8   0  16        6.91        5.64      7.08 o
  -7   0  16     1788.48     1672.31     30.70 o
  -6   0  16      978.43      976.69     29.01 o
  -5   0  16     1139.61     1095.94     22.88 o
  -4   0  16        7.14       29.46      5.65 o
  -3   0  16      172.95      188.50     12.22 o
  -2   0  16     1956.78     2074.78     27.36 o
  -1   0  16     1457.81     1521.11     31.97 o
   0   0  16      648.32      657.44     25.40 o
   1   0  16      176.50      153.39      9.14 o
   2   0  16      109.92       68.65      9.23 o
   3   0  16      811.23      794.84     35.06 o
   4   0  16     2201.98     2340.28     46.24 o
   5   0  16      100.91       99.42     11.50 o
   6   0  16     1351.74     1314.97     34.71 o
   7   0  16       92.13       90.11     13.21 o
   8   0  16       44.63       65.04     18.29 o
   9   0  16       32.11       47.76     18.29 o
  10   0  16       94.41       99.59     24.39 o
 -13   1  16        0.20       -0.31     10.13 o
 -12   1  16      192.34      201.91     11.97 o
 -11   1  16      460.25      464.48     15.25 o
 -10   1  16      234.78      246.57     10.51 o
  -9   1  16      361.14      304.49     13.08 o
  -8   1  16        0.05       -7.11      4.21 o
  -7   1  16     1113.26     1030.72     16.40 o
  -6   1  16      289.60      285.20      8.81 o
  -5   1  16      988.36      954.72     14.70 o
  -4   1  16     1004.37     1039.00     13.39 o
  -3   1  16      846.21      856.80     15.18 o
  -2   1  16     5495.81     5788.91     44.09 o
  -1   1  16     2893.82     2962.03     31.01 o
   0   1  16      207.62      215.29      7.14 o
   1   1  16       15.67       18.65      3.65 o
   2   1  16      322.98      325.41     16.72 o
   3   1  16      164.42      170.19      8.48 o
   4   1  16     1834.06     1701.41     26.56 o
   5   1  16      855.50      787.08     21.29 o
   6   1  16      268.34      255.15     15.00 o
   7   1  16      430.19      441.96     16.33 o
   8   1  16       22.24       37.54     14.60 o
   9   1  16      296.14      292.64     18.97 o
  10   1  16      280.26      286.87     24.78 o
 -13   2  16        2.25        2.62      9.35 o
 -12   2  16       29.98       34.89      8.75 o
 -11   2  16        3.06        5.81      7.30 o
 -10   2  16      415.17      417.88     14.17 o
  -9   2  16        2.27       -0.92      5.17 o
  -8   2  16       12.08        8.27      5.05 o
  -7   2  16      649.44      591.90     13.93 o
  -6   2  16      813.41      789.97     20.36 o
  -5   2  16     1000.22      951.63     16.36 o
  -4   2  16      245.32      270.16      8.09 o
  -3   2  16      302.60      297.66      8.89 o
  -2   2  16      540.79      533.99      9.95 o
  -1   2  16      218.71      245.41      7.12 o
   0   2  16       11.90       16.43      3.88 o
   1   2  16     1959.11     1947.10     27.63 o
   2   2  16       26.94       29.61      5.76 o
   3   2  16      740.13      709.82     16.51 o
   4   2  16        7.66       -0.35      5.47 o
   5   2  16       59.91       53.75      6.93 o
   6   2  16      244.76      255.94     12.72 o
   7   2  16       66.54       80.21     14.67 o
   8   2  16       77.36       62.17      9.83 o
   9   2  16       51.35       34.56      9.64 o
  10   2  16      422.89      466.74     34.04 o
 -12   3  16      364.32      393.39     22.55 o
 -11   3  16       71.35       91.37     12.08 o
 -10   3  16      108.40      145.85     10.28 o
  -9   3  16      110.76      101.57      8.69 o
  -8   3  16        0.01       -6.70      5.67 o
  -7   3  16      339.33      297.87     11.41 o
  -6   3  16       52.50       76.81      6.88 o
  -5   3  16       40.33       47.79      6.67 o
  -4   3  16     2751.34     2872.51     37.02 o
  -3   3  16     1338.36     1303.78     25.35 o
  -2   3  16      196.88      150.71      8.48 o
  -1   3  16      339.34      322.76      9.04 o
   0   3  16      177.75      194.73     10.61 o
   1   3  16       60.12       57.57      7.92 o
   2   3  16      500.75      552.93     18.04 o
   3   3  16      726.95      668.50     16.99 o
   4   3  16      163.39      160.13      9.45 o
   5   3  16      124.35      129.66      8.47 o
   6   3  16       45.17       45.79      7.61 o
   7   3  16     1284.28     1295.16     34.32 o
   8   3  16      735.68      743.72     25.80 o
   9   3  16        0.20      -10.50      9.50 o
 -11   4  16        0.91       -3.89      9.24 o
 -10   4  16      355.64      344.61     15.22 o
  -9   4  16       26.10       19.48      6.77 o
  -8   4  16      564.23      571.45     16.38 o
  -7   4  16      424.74      410.22     15.47 o
  -6   4  16       33.67       36.05      7.12 o
  -5   4  16      542.99      566.95     14.48 o
  -4   4  16     1737.79     1735.33     27.75 o
  -3   4  16        8.33        7.99      6.72 o
  -2   4  16      413.31      403.39     42.68 o
  -1   4  16      211.42      256.03     10.79 o
   0   4  16      148.09      142.63      9.57 o
   1   4  16     1737.46     1646.68     31.09 o
   2   4  16      584.13      511.48     16.33 o
   3   4  16      204.14      209.35     12.37 o
   4   4  16       36.81       51.00      7.49 o
   5   4  16      114.86      133.02     12.59 o
   6   4  16       17.90       15.66      7.92 o
   7   4  16       11.43       11.78      8.65 o
   8   4  16       61.10       43.40     12.06 o
  -9   5  16      259.32      274.32     15.78 o
  -8   5  16        2.40       -5.08      6.26 o
  -7   5  16      345.54      374.03     16.32 o
  -6   5  16      114.47      125.55     12.11 o
  -5   5  16      146.57      142.28      9.80 o
  -4   5  16      332.07      321.16     13.06 o
  -3   5  16      257.33      240.42     14.35 o
  -2   5  16        6.52        6.36      8.55 o
  -1   5  16       43.03       66.17     10.88 o
   0   5  16       24.93       26.54      7.53 o
   1   5  16      135.89      111.78      9.37 o
   2   5  16       12.00       15.47      6.70 o
   3   5  16       42.95       34.54      7.49 o
   4   5  16      103.27       94.69      9.48 o
   5   5  16       34.52       43.52      8.31 o
   6   5  16       85.47       88.26     11.34 o
  -6   6  16       84.62       92.47     23.37 o
  -5   6  16       14.45        6.24      9.84 o
  -4   6  16       41.77       76.52     12.39 o
  -3   6  16        4.57        1.02      9.53 o
  -2   6  16        3.28       -6.33      8.98 o
  -1   6  16        0.82        0.72     12.15 o
   0   6  16       16.87       10.77     13.16 o
   1   6  16        0.53      -15.34     18.80 o
   2   6  16      463.00      453.48     29.43 o
   3   6  16       55.68       52.81     12.09 o
 -13   1  17       81.45       85.31     15.32 o
 -12   1  17        3.14       12.03      8.15 o
 -11   1  17        1.51       -3.11      5.75 o
 -10   1  17      138.80      110.79      7.28 o
  -9   1  17      378.90      352.53     10.56 o
  -8   1  17      349.34      358.43     10.74 o
  -7   1  17       45.93       34.34      5.14 o
  -6   1  17     2168.24     2044.25     24.31 o
  -5   1  17     1123.99     1147.09     14.86 o
  -4   1  17       87.55      105.76      5.91 o
  -3   1  17     1442.21     1628.30     22.41 o
  -2   1  17      562.79      517.49      8.65 o
  -1   1  17     2642.68     2705.39     29.41 o
   0   1  17     1338.12     1362.64     21.97 o
   1   1  17     1585.13     1635.13     19.77 o
   2   1  17      176.78      201.89      9.75 o
   3   1  17       13.16       31.94      7.78 o
   4   1  17     1209.28     1211.37     19.92 o
   5   1  17      234.86      247.10     30.38 o
   6   1  17        0.16        2.73      6.63 o
   7   1  17      207.95      186.74     29.47 o
   8   1  17       10.17        9.81     13.21 o
   9   1  17       18.67        9.90     11.12 o
  10   1  17       15.50       28.45     18.29 o
 -13   2  17       13.83       21.91     10.60 o
 -12   2  17       10.67        3.51      8.65 o
 -11   2  17        1.61       14.63      7.57 o
 -10   2  17      141.02      138.05     13.12 o
  -9   2  17      361.86      319.03     15.44 o
  -8   2  17        0.79       -8.80      4.69 o
  -7   2  17     1757.42     1650.00     38.14 o
  -6   2  17     1336.76     1329.66     20.65 o
  -5   2  17      235.81      240.31     12.14 o
  -4   2  17        2.38        7.51      3.56 o
  -3   2  17      270.64      230.07     12.03 o
  -2   2  17       74.57       97.78      7.20 o
  -1   2  17       29.67       34.79      4.43 o
   0   2  17       40.71       49.50      4.96 o
   1   2  17      150.65      150.25      8.71 o
   2   2  17      502.35      475.21     13.44 o
   3   2  17      706.99      656.74     16.48 o
   4   2  17      528.86      546.12     15.74 o
   5   2  17        4.05        3.58      6.31 o
   6   2  17       50.69       39.93      7.09 o
   7   2  17       23.13       25.96      7.34 o
   8   2  17       77.58       64.44     13.35 o
   9   2  17        7.97       -2.66      7.84 o
 -12   3  17       40.61       54.42     11.65 o
 -11   3  17       28.26       27.13      7.61 o
 -10   3  17       64.94       65.19      8.13 o
  -9   3  17       11.18       13.31      6.06 o
  -8   3  17       82.17       80.13     11.44 o
  -7   3  17        0.43        7.03      5.21 o
  -6   3  17        7.83        8.90      5.09 o
  -5   3  17        5.74        0.04      5.36 o
  -4   3  17        0.65       -0.44      5.13 o
  -3   3  17       79.98       89.70      8.69 o
  -2   3  17       20.47       27.63      5.71 o
  -1   3  17        1.68        1.42      4.42 o
   0   3  17       57.48       63.00      6.21 o
   1   3  17      110.48      100.45      8.35 o
   2   3  17        0.40       -1.02      5.17 o
   3   3  17      365.77      376.09     13.59 o
   4   3  17      134.71      132.70      9.99 o
   5   3  17       16.67       12.76      5.81 o
   6   3  17        0.31        0.41      6.22 o
   7   3  17       27.42       17.98     10.71 o
   8   3  17       35.37       37.04      9.44 o
   9   3  17       48.01       10.68     19.31 o
 -11   4  17       62.72       78.77     12.32 o
 -10   4  17       72.20      102.10      9.96 o
  -9   4  17        0.11      -11.36      5.68 o
  -8   4  17        5.75       -2.88      5.64 o
  -7   4  17        5.09        9.22      6.67 o
  -6   4  17       34.02       31.22      7.33 o
  -5   4  17       29.94       28.80      6.24 o
  -4   4  17       84.80       66.78      9.35 o
  -3   4  17      134.38      119.23     10.28 o
  -2   4  17        0.20        3.22     17.28 o
  -1   4  17      722.80      664.32     15.22 o
   0   4  17       24.23       15.27      6.17 o
   1   4  17       24.77       40.49      7.14 o
   2   4  17      126.50      131.91     10.22 o
   3   4  17      112.01       88.02     10.85 o
   4   4  17      181.56      176.52     12.03 o
   5   4  17       43.13       42.67     11.69 o
   6   4  17        2.39       -0.05      8.20 o
   7   4  17        5.96        1.52     10.18 o
   8   4  17       53.30       50.54     14.32 o
  -9   5  17      148.50      149.58     12.82 o
  -8   5  17       55.36       73.20     11.09 o
  -7   5  17       37.89       44.63      9.83 o
  -6   5  17      100.68       95.41     10.23 o
  -5   5  17      178.09      149.49     10.15 o
  -4   5  17       45.32       42.99      7.37 o
  -3   5  17      235.70      260.95     14.23 o
  -2   5  17       84.07       61.70     13.83 o
  -1   5  17      100.99       80.45     11.86 o
   0   5  17      125.76      144.49     11.77 o
   1   5  17      238.99      216.12     12.88 o
   2   5  17       53.29       58.31      9.03 o
   3   5  17      689.99      743.80     21.04 o
   4   5  17        1.42       10.23      6.90 o
   5   5  17        3.88       -0.44      6.98 o
   6   5  17      208.80      225.72     20.39 o
  -6   6  17       80.47      116.86     25.40 o
  -5   6  17        5.23      -11.56     11.23 o
  -4   6  17        6.32        7.23      9.69 o
  -3   6  17        2.02        3.60      9.73 o
  -2   6  17       22.78       35.84     11.43 o
  -1   6  17      130.39      120.42     37.09 o
   0   6  17       17.19        5.93     16.26 o
   1   6  17      229.54      215.36     39.12 o
   2   6  17        5.18       10.00     12.42 o
   3   6  17        1.41       20.83     13.43 o
 -13   0  18       18.23       17.08     11.06 o
 -12   0  18     1174.59     1290.37     63.00 o
 -11   0  18     1797.77     1822.22     46.34 o
 -10   0  18      854.42      798.25     20.29 o
  -9   0  18      556.25      512.90     19.21 o
  -8   0  18       64.30       60.54      8.80 o
  -7   0  18       29.60       60.25      8.45 o
  -6   0  18      396.12      541.74     17.01 o
  -5   0  18     1011.41     1075.66     22.87 o
  -4   0  18     4025.85     4061.75     54.76 o
  -3   0  18      342.94      423.13     11.72 o
  -2   0  18      237.69      199.56     13.28 o
  -1   0  18     6120.59     5753.32     89.90 o
   0   0  18     6253.41     6251.52     94.49 o
   1   0  18       87.46       77.32      8.00 o
   2   0  18        2.51        0.13      7.93 o
   3   0  18     2454.93     2379.86     46.96 o
   4   0  18     1920.69     1725.30     39.12 o
   5   0  18      240.24      239.98     24.90 o
   6   0  18      436.00      433.62     21.12 o
   7   0  18     1591.94     1707.98     43.36 o
   8   0  18      295.01      324.16     33.53 o
   9   0  18       96.67       73.17     22.36 o
  10   0  18       59.64       34.55     20.32 o
 -13   1  18       21.09       16.66     18.11 o
 -12   1  18        4.74       -1.11      6.34 o
 -11   1  18       96.07      122.19      9.65 o
 -10   1  18      223.50      233.35      9.78 o
  -9   1  18      290.53      265.37      9.90 o
  -8   1  18        1.13        4.89      4.42 o
  -7   1  18      387.42      393.55     12.54 o
  -6   1  18     3722.90     3579.84     37.45 o
  -5   1  18      590.46      546.22     11.29 o
  -4   1  18      901.37      924.67     13.87 o
  -3   1  18       87.78      107.57      6.37 o
  -2   1  18       85.02       89.94      4.46 o
  -1   1  18      279.33      292.70      9.19 o
   0   1  18      220.12      267.49      8.16 o
   1   1  18      662.89      705.06     12.53 o
   2   1  18      374.80      323.34     10.49 o
   3   1  18      573.56      587.79     13.64 o
   4   1  18      110.69      127.70      8.04 o
   5   1  18       66.65       75.98      9.18 o
   6   1  18      786.51      825.83     24.41 o
   7   1  18       14.11        4.74      9.68 o
   8   1  18       17.58       16.54     10.40 o
   9   1  18       19.38       11.74     11.12 o
  10   1  18      124.46      112.80     25.40 o
 -13   2  18        7.56        5.93     10.58 o
 -12   2  18      148.24      162.64     22.76 o
 -11   2  18       77.86       80.86     10.16 o
 -10   2  18        9.72       -0.69      5.52 o
  -9   2  18      244.41      228.88     10.24 o
  -8   2  18      591.88      532.51     14.03 o
  -7   2  18     1895.47     1859.63     26.29 o
  -6   2  18       13.41       12.93      5.04 o
  -5   2  18      350.16      335.28     10.62 o
  -4   2  18      257.95      257.52     12.96 o
  -3   2  18     2303.71     2266.20     28.36 o
  -2   2  18     1149.12     1163.59     15.48 o
  -1   2  18     1007.11     1041.54     15.30 o
   0   2  18      699.48      741.35     12.88 o
   1   2  18        0.50       -0.85      4.25 o
   2   2  18       38.63       34.75      6.18 o
   3   2  18       26.49       16.36      6.03 o
   4   2  18        2.70       -1.49      6.60 o
   5   2  18      428.78      401.01     14.83 o
   6   2  18      154.79      152.32     14.08 o
   7   2  18      576.03      602.75     35.79 o
   8   2  18      471.43      512.94     18.89 o
   9   2  18       75.33       67.41     12.68 o
 -12   3  18       18.76        4.99     13.63 o
 -11   3  18      146.74      174.27     13.77 o
 -10   3  18      250.47      251.15     12.86 o
  -9   3  18      241.77      249.01     12.22 o
  -8   3  18        0.49       -1.05      6.45 o
  -7   3  18     1892.02     1872.69     27.12 o
  -6   3  18       28.15       21.17      5.64 o
  -5   3  18      296.20      279.17     12.24 o
  -4   3  18       28.76       15.31      5.89 o
  -3   3  18     2451.98     2449.28     37.97 o
  -2   3  18      133.45      123.34      8.42 o
  -1   3  18     1142.80     1088.84     18.30 o
   0   3  18      324.93      313.17     15.97 o
   1   3  18      913.20      845.81     31.09 o
   2   3  18     1633.64     1483.48     28.01 o
   3   3  18       91.15       97.31      8.76 o
   4   3  18       88.52      112.32      9.63 o
   5   3  18      136.12      150.07     11.04 o
   6   3  18       25.07       28.76      8.01 o
   7   3  18        0.32        0.06      7.39 o
   8   3  18        5.57       -2.81     11.79 o
 -11   4  18       30.83       24.13     10.48 o
 -10   4  18        2.73        1.96      6.56 o
  -9   4  18      152.79      156.24     11.12 o
  -8   4  18        7.57       13.23      7.18 o
  -7   4  18      154.73      170.95     11.38 o
  -6   4  18       22.65       29.59      7.35 o
  -5   4  18        0.04       -0.25      5.99 o
  -4   4  18      401.19      414.62     16.73 o
  -3   4  18     1020.01      989.08     41.16 o
  -2   4  18       98.57      112.39     13.28 o
  -1   4  18      700.16      665.53     17.24 o
   0   4  18       22.97       31.63      7.02 o
   1   4  18        0.65       -4.48      5.89 o
   2   4  18       26.58       27.27      8.05 o
   3   4  18       12.68        3.12      6.92 o
   4   4  18       81.49       73.51      9.55 o
   5   4  18      270.47      281.37     15.39 o
   6   4  18       94.85      101.27     12.60 o
   7   4  18      117.99      121.36     14.37 o
  -9   5  18       27.03        3.51      9.95 o
  -8   5  18      285.66      296.94     15.98 o
  -7   5  18       35.29       19.27      9.06 o
  -6   5  18      178.62      190.58     12.91 o
  -5   5  18      904.05      956.30     22.97 o
  -4   5  18      606.00      672.19     27.18 o
  -3   5  18        0.78       -9.75      6.35 o
  -2   5  18       27.32       14.00      8.94 o
  -1   5  18       80.95       86.62     15.15 o
   0   5  18       97.71      107.38     10.48 o
   1   5  18       98.69       94.09     10.10 o
   2   5  18      674.89      757.58     21.15 o
   3   5  18      791.66      788.05     22.07 o
   4   5  18      316.95      352.58     17.31 o
   5   5  18       52.32       51.58     11.59 o
  -6   6  18        0.68      -11.18     16.26 o
  -5   6  18      287.09      308.75     38.62 o
  -4   6  18      251.84      238.74     18.34 o
  -3   6  18      100.22      111.19     14.16 o
  -2   6  18        4.26       14.23     17.28 o
  -1   6  18      218.82      229.22     23.28 o
   0   6  18      518.62      540.61     43.70 o
   1   6  18      397.88      401.39     38.62 o
   2   6  18       43.06       38.28     12.32 o
 -13   1  19        2.21        6.64     10.12 o
 -12   1  19        2.91        9.50      6.74 o
 -11   1  19      105.53      125.11     11.09 o
 -10   1  19        6.17        3.94      5.34 o
  -9   1  19       59.08       49.32      6.20 o
  -8   1  19       24.06       19.15      5.02 o
  -7   1  19      756.04      751.42     17.42 o
  -6   1  19      176.89      185.92      8.19 o
  -5   1  19      223.90      215.60      8.90 o
  -4   1  19      161.94      153.03      7.48 o
  -3   1  19      375.51      416.41     10.90 o
  -2   1  19      207.77      218.41      8.71 o
  -1   1  19      288.90      360.98      9.81 o
   0   1  19      610.90      599.35     12.32 o
   1   1  19      150.78      147.85      7.05 o
   2   1  19      361.99      395.79     10.52 o
   3   1  19       32.85       29.55      7.72 o
   4   1  19      712.37      712.82     15.79 o
   5   1  19        3.02       -4.22      5.55 o
   6   1  19      302.61      277.15     19.75 o
   7   1  19      129.50      119.11     39.12 o
   8   1  19        6.83      -11.40     15.75 o
   9   1  19        0.18       15.21     11.84 o
 -12   2  19        1.83        3.28      8.94 o
 -11   2  19       85.58       93.15     10.61 o
 -10   2  19        2.25        4.02      5.51 o
  -9   2  19       80.86       95.52      8.13 o
  -8   2  19        0.00       -7.99      4.84 o
  -7   2  19      587.73      584.38     14.37 o
  -6   2  19       24.48       19.88      5.17 o
  -5   2  19      160.90      167.41      8.48 o
  -4   2  19      433.91      483.40     12.83 o
  -3   2  19      570.45      612.55     13.99 o
  -2   2  19       94.22       88.00      5.45 o
  -1   2  19       48.01       45.61      4.99 o
   0   2  19      551.17      569.54     18.94 o
   1   2  19      395.75      358.18     11.02 o
   2   2  19        9.06       11.88      6.36 o
   3   2  19      119.62       97.73      8.50 o
   4   2  19      455.18      437.59     14.59 o
   5   2  19      174.10      180.30     11.79 o
   6   2  19       92.06       98.30     10.20 o
   7   2  19       32.36       26.21      8.18 o
   8   2  19       10.20        4.60      7.90 o
   9   2  19       32.67       46.31     12.06 o
 -12   3  19        2.58       -6.00      8.44 o
 -11   3  19      121.87      128.35     10.49 o
 -10   3  19        0.74      -11.16      5.58 o
  -9   3  19        7.14        7.41      6.17 o
  -8   3  19       33.68       36.71      6.58 o
  -7   3  19       20.61       16.76      5.90 o
  -6   3  19       83.28       87.65      8.66 o
  -5   3  19       94.79      103.91      8.71 o
  -4   3  19      273.42      246.71     13.05 o
  -3   3  19     1075.00     1076.38     23.44 o
  -2   3  19     2015.45     1914.49     28.06 o
  -1   3  19      102.81       95.73      8.11 o
   0   3  19        3.23        2.14      4.93 o
   1   3  19        3.30        2.80      4.99 o
   2   3  19      141.80      146.66      9.88 o
   3   3  19       31.86       24.69      6.79 o
   4   3  19      781.70      713.34     19.28 o
   5   3  19      158.25      178.18     12.32 o
   6   3  19       64.93       58.35      9.27 o
   7   3  19       45.54       50.07     11.56 o
   8   3  19      271.04      300.23     24.06 o
 -10   4  19      122.77      134.81     10.92 o
  -9   4  19       79.80       84.33      9.10 o
  -8   4  19        5.89        6.26      7.77 o
  -7   4  19       75.03       84.88     10.27 o
  -6   4  19       18.49        7.15      9.10 o
  -5   4  19      404.97      411.26     16.22 o
  -4   4  19       11.91        7.72      7.12 o
  -3   4  19      687.35      664.60     25.44 o
  -2   4  19      239.16      209.47     17.28 o
  -1   4  19      140.48      145.41     10.32 o
   0   4  19       16.69       10.04      6.86 o
   1   4  19       89.81      107.32      9.63 o
   2   4  19      116.78      111.37     11.12 o
   3   4  19        0.36        4.92      6.60 o
   4   4  19       14.30        7.62      7.54 o
   5   4  19        0.04      -13.06      6.79 o
   6   4  19       21.81        9.86      9.35 o
   7   4  19       28.11       17.39     12.44 o
  -9   5  19      171.37      179.27     15.99 o
  -8   5  19        0.50       -3.81      8.95 o
  -7   5  19       59.23       56.80     10.77 o
  -6   5  19      262.34      298.79     15.26 o
  -5   5  19        2.63       10.74      7.58 o
  -4   5  19       20.20       20.95      6.88 o
  -3   5  19       53.03       55.30      7.92 o
  -2   5  19       57.40       55.48     10.88 o
  -1   5  19       58.67       48.38     13.43 o
   0   5  19      334.14      311.88     15.16 o
   1   5  19      109.92      125.54     11.16 o
   2   5  19        1.78        6.16      9.24 o
   3   5  19      681.15      702.54     21.27 o
   4   5  19       19.02       10.90      8.31 o
   5   5  19      159.88      148.19     15.23 o
  -5   6  19       39.05       66.80     16.06 o
  -4   6  19       54.32       58.17     12.21 o
  -3   6  19       18.08       37.55     11.64 o
  -2   6  19       38.90       44.91     14.72 o
  -1   6  19       47.90       49.79     21.34 o
   0   6  19       68.33       84.34     24.39 o
   1   6  19       23.76        1.02     16.26 o
   2   6  19       10.42       17.09     14.00 o
 -13   0  20      104.25      100.07     16.87 o
 -12   0  20       21.07        9.71     10.17 o
 -11   0  20      436.35      487.94     20.92 o
 -10   0  20      145.87      158.37     13.93 o
  -9   0  20     1847.62     1698.62     34.58 o
  -8   0  20      192.28      234.27     13.68 o
  -7   0  20      773.78      651.40     21.55 o
  -6   0  20        0.20        2.43      6.80 o
  -5   0  20        3.58        1.31      9.75 o
  -4   0  20      465.01      594.75     26.42 o
  -3   0  20      950.29      894.25     36.58 o
  -2   0  20      563.59      615.19     21.91 o
  -1   0  20        4.12        1.61      8.13 o
   0   0  20     2235.11     2197.56     44.55 o
   1   0  20      362.36      279.95     16.48 o
   2   0  20      910.40      897.35     21.88 o
   3   0  20       79.87       92.73      9.64 o
   4   0  20      111.86       97.77     11.71 o
   5   0  20        3.16        2.77      8.64 o
   6   0  20     1044.67     1085.87     38.62 o
   7   0  20       95.65      110.76     21.34 o
   8   0  20      165.34      173.77     27.44 o
   9   0  20        0.03      -10.16     16.26 o
 -13   1  20       52.26       39.20     11.42 o
 -12   1  20      413.96      479.76     18.61 o
 -11   1  20      532.20      482.42     16.04 o
 -10   1  20      503.93      526.21     14.30 o
  -9   1  20      198.06      214.05     10.00 o
  -8   1  20      139.97      148.00      8.19 o
  -7   1  20       89.01       73.44      6.31 o
  -6   1  20      288.39      289.76      8.69 o
  -5   1  20      279.30      289.04      8.38 o
  -4   1  20      499.86      484.30     13.68 o
  -3   1  20     1511.12     1534.02     28.13 o
  -2   1  20     1770.78     1817.15     24.24 o
  -1   1  20     1726.83     1680.10     22.16 o
   0   1  20     2850.64     2826.41     29.58 o
   1   1  20      193.10      182.94      7.98 o
   2   1  20       12.91       11.36      4.51 o
   3   1  20      429.28      414.20     16.93 o
   4   1  20      251.22      235.89     16.57 o
   5   1  20      345.50      303.79     13.91 o
   6   1  20      690.55      706.73     27.60 o
   7   1  20      732.25      733.16     30.15 o
   8   1  20      105.99       99.68     15.81 o
   9   1  20        8.46        5.08     17.28 o
 -12   2  20        4.16        9.19      9.35 o
 -11   2  20        0.09       -3.39      6.08 o
 -10   2  20        7.78       13.53      5.71 o
  -9   2  20       36.79       44.22      6.93 o
  -8   2  20      159.70      154.61      9.57 o
  -7   2  20       28.05       47.18      6.50 o
  -6   2  20       20.60       18.27      6.30 o
  -5   2  20     1768.62     1789.33     27.32 o
  -4   2  20      360.95      355.93     15.40 o
  -3   2  20     1109.32     1094.56     22.29 o
  -2   2  20      358.26      345.23     10.14 o
  -1   2  20       91.32      112.71      7.73 o
   0   2  20      811.54      806.66     13.91 o
   1   2  20      351.47      346.69     11.28 o
   2   2  20       15.87       14.75      6.60 o
   3   2  20     1615.72     1520.32     26.64 o
   4   2  20      715.31      676.58     20.97 o
   5   2  20       94.12       97.70      9.88 o
   6   2  20      312.11      350.11     15.86 o
   7   2  20       45.84       29.47      8.73 o
   8   2  20       38.82       49.74     10.07 o
   9   2  20      133.65      138.13     19.03 o
 -12   3  20       26.88       23.31     10.15 o
 -11   3  20      240.10      244.34     18.77 o
 -10   3  20      194.67      223.84     12.68 o
  -9   3  20      181.54      195.31     12.78 o
  -8   3  20       75.64       64.56      7.52 o
  -7   3  20      158.94      158.79      9.47 o
  -6   3  20       31.38       56.76      6.76 o
  -5   3  20       25.31       23.31      7.48 o
  -4   3  20      502.81      481.06     14.61 o
  -3   3  20     1090.45     1007.45     23.62 o
  -2   3  20     1426.43     1415.34     35.50 o
  -1   3  20      745.17      742.83     29.33 o
   0   3  20       10.56       13.04      5.33 o
   1   3  20        6.00        3.61      5.05 o
   2   3  20       27.94       47.04      7.43 o
   3   3  20       57.56       57.68     13.64 o
   4   3  20      332.94      311.27     19.36 o
   5   3  20     1097.96      993.06     28.52 o
   6   3  20        2.47        1.39      7.73 o
   7   3  20       29.31       47.91     11.30 o
   8   3  20      358.33      336.80     45.22 o
 -10   4  20       19.71       32.32      8.93 o
  -9   4  20      167.38      197.40     14.10 o
  -8   4  20     1119.67     1139.27     25.46 o
  -7   4  20      644.93      662.60     19.24 o
  -6   4  20      842.71      883.87     21.24 o
  -5   4  20     1051.70     1010.54     22.17 o
  -4   4  20        6.08        0.76      7.25 o
  -3   4  20       83.51       47.86     11.43 o
  -2   4  20        2.63       -2.75      8.53 o
  -1   4  20     1205.31     1188.09     24.08 o
   0   4  20      390.54      362.04     14.40 o
   1   4  20      118.43      103.45      9.74 o
   2   4  20       56.74       84.64      9.28 o
   3   4  20      497.56      473.35     19.34 o
   4   4  20      263.15      254.90     14.83 o
   5   4  20        3.84       23.46      8.23 o
   6   4  20        2.39        6.73     11.23 o
   7   4  20       17.57       -4.06     14.23 o
  -8   5  20       71.65       80.87     10.63 o
  -7   5  20        5.96        1.07      8.45 o
  -6   5  20       14.40       -2.99      7.33 o
  -5   5  20       46.49       35.23      7.53 o
  -4   5  20      101.35      122.00     10.07 o
  -3   5  20      365.49      396.74     14.77 o
  -2   5  20      320.06      367.02     23.87 o
  -1   5  20       74.60       60.71     21.34 o
   0   5  20      120.19      138.59     12.76 o
   1   5  20       75.10       97.47     10.62 o
   2   5  20       27.69       41.44      9.00 o
   3   5  20        2.32      -12.16      7.19 o
   4   5  20        0.02       11.90      8.87 o
   5   5  20       87.67       72.69     15.37 o
  -5   6  20      353.08      329.25     35.57 o
  -4   6  20      451.33      476.49     61.48 o
  -3   6  20        3.19        7.11     12.22 o
  -2   6  20       79.31       89.42     23.37 o
  -1   6  20        3.32       -8.13     16.26 o
   0   6  20       84.03       57.92     21.34 o
   1   6  20      513.44      475.58     39.63 o
 -13   1  21       44.95       50.41     17.78 o
 -12   1  21       36.93       45.69     12.80 o
 -11   1  21       50.46       49.85      7.84 o
 -10   1  21       36.96       27.94      6.20 o
  -9   1  21        1.69        0.58      4.83 o
  -8   1  21      559.12      440.35     18.18 o
  -7   1  21        0.07        2.44      4.34 o
  -6   1  21      410.02      404.46     11.09 o
  -5   1  21      469.89      455.43     11.46 o
  -4   1  21      264.08      274.38     11.64 o
  -3   1  21       15.87       12.19      5.29 o
  -2   1  21      588.52      577.07     13.48 o
  -1   1  21      225.96      216.35     10.49 o
   0   1  21       93.08      100.14      6.88 o
   1   1  21     1049.56     1014.19     16.32 o
   2   1  21        1.92        4.96      4.47 o
   3   1  21        1.91        0.67      5.34 o
   4   1  21      109.23      101.95      9.12 o
   5   1  21       12.19       10.28      6.87 o
   6   1  21      101.18      101.47     12.01 o
   7   1  21       99.20      119.46     16.06 o
   8   1  21        0.00       10.59     11.84 o
   9   1  21      197.15      175.80     29.47 o
 -12   2  21       89.06       64.99     10.37 o
 -11   2  21      351.11      334.35     13.65 o
 -10   2  21       52.74       48.05      6.87 o
  -9   2  21       13.09       16.87      6.09 o
  -8   2  21      273.01      272.94     15.10 o
  -7   2  21       12.75       17.28      5.64 o
  -6   2  21      353.85      355.12     11.58 o
  -5   2  21     3373.82     3119.33     48.47 o
  -4   2  21     1325.94     1318.26     26.44 o
  -3   2  21      134.06      133.90     10.15 o
  -2   2  21      278.14      299.26     11.67 o
  -1   2  21        2.21        3.76      4.42 o
   0   2  21       13.31       10.74      4.53 o
   1   2  21      119.94       99.58      7.69 o
   2   2  21       31.69       46.32      6.61 o
   3   2  21       11.68       19.54      6.53 o
   4   2  21     1554.25     1418.43     27.02 o
   5   2  21      335.72      303.58     14.46 o
   6   2  21        7.58        2.25      7.25 o
   7   2  21       87.32      105.70     11.09 o
   8   2  21      133.69      124.80     14.81 o
 -11   3  21      182.22      191.44     13.94 o
 -10   3  21      110.68       98.50     10.46 o
  -9   3  21       89.38      116.74     10.71 o
  -8   3  21        1.16        4.92      5.78 o
  -7   3  21        4.07       -2.73      5.43 o
  -6   3  21      147.75      147.29      9.30 o
  -5   3  21      235.70      264.64     19.80 o
  -4   3  21        4.81        8.49      5.88 o
  -3   3  21      111.00      118.49     15.24 o
  -2   3  21      129.33      132.85     14.00 o
  -1   3  21        0.16       -1.56      5.64 o
   0   3  21       11.96       19.77      7.35 o
   1   3  21        0.64        5.15      5.38 o
   2   3  21        4.39        7.47      6.30 o
   3   3  21      404.31      374.94     14.84 o
   4   3  21        0.54       -3.32      6.60 o
   5   3  21      269.67      275.38     14.64 o
   6   3  21       16.83        7.87      7.94 o
   7   3  21       32.43       41.42     16.77 o
 -10   4  21       15.97        7.67      8.20 o
  -9   4  21      342.87      335.27     15.07 o
  -8   4  21       40.90       61.68     13.79 o
  -7   4  21      276.32      268.37     14.45 o
  -6   4  21       21.64       16.81      8.51 o
  -5   4  21       32.96       27.28      8.32 o
  -4   4  21      142.76      158.32     12.51 o
  -3   4  21      446.97      458.27     22.56 o
  -2   4  21        9.30       19.97     13.21 o
  -1   4  21       52.60       61.44      9.82 o
   0   4  21      247.67      256.13     13.39 o
   1   4  21       49.01       41.92      8.03 o
   2   4  21        6.51       14.70      7.02 o
   3   4  21        0.29       -0.46      7.32 o
   4   4  21       49.72       43.32      9.06 o
   5   4  21        0.14       -0.77      7.73 o
   6   4  21       51.04       67.85     14.16 o
  -8   5  21        6.08        8.39      7.94 o
  -7   5  21      262.46      316.23     18.53 o
  -6   5  21       31.04       32.00      8.55 o
  -5   5  21       14.31       17.37      7.16 o
  -4   5  21       12.74        8.72      6.86 o
  -3   5  21      103.07       99.57     10.50 o
  -2   5  21        5.12        6.10     18.29 o
  -1   5  21       26.07       38.73     12.70 o
   0   5  21      136.05      147.25     12.36 o
   1   5  21      172.67      158.18     12.37 o
   2   5  21       29.20       32.14      8.83 o
   3   5  21       89.04       99.44     12.03 o
   4   5  21       23.55       32.73     13.36 o
  -4   6  21       23.56       30.49     20.32 o
  -3   6  21      108.50      116.98     17.59 o
  -2   6  21        2.17        5.08     16.26 o
  -1   6  21        8.63       11.18     18.29 o
   0   6  21      117.01       91.46     24.39 o
 -13   0  22      227.88      259.63     24.06 o
 -12   0  22      352.13      359.02     28.10 o
 -11   0  22      633.36      656.26     23.45 o
 -10   0  22     1704.10     1718.76     36.76 o
  -9   0  22      395.28      431.53     18.17 o
  -8   0  22      251.45      205.63     13.83 o
  -7   0  22      363.84      272.29     14.27 o
  -6   0  22       10.70       12.73      8.02 o
  -5   0  22      884.05      874.07     26.59 o
  -4   0  22     1060.38     1092.66     30.18 o
  -3   0  22     3435.48     3301.60     84.34 o
  -2   0  22     5374.20     5335.01     86.58 o
  -1   0  22       89.32       93.36     11.12 o
   0   0  22       17.15       16.69      7.52 o
   1   0  22      115.36      128.65     13.28 o
   2   0  22      140.33      169.54     11.89 o
   3   0  22     1725.56     1666.39     33.00 o
   4   0  22      193.91      204.27     13.98 o
   5   0  22      707.34      743.62     27.91 o
   6   0  22      387.03      357.70     33.53 o
   7   0  22        9.50      -22.36     11.18 o
   8   0  22      246.93      290.63     35.57 o
 -13   1  22      579.88      651.07     57.41 o
 -12   1  22       88.43       72.83      9.20 o
 -11   1  22       73.29       73.78      8.72 o
 -10   1  22      197.78      199.84     11.37 o
  -9   1  22      442.19      460.42     13.32 o
  -8   1  22      168.61      219.82      9.96 o
  -7   1  22       83.48      112.16      7.59 o
  -6   1  22       34.26       29.41      5.21 o
  -5   1  22      117.87      117.64      7.18 o
  -4   1  22     2194.80     2113.29     31.36 o
  -3   1  22     1074.25     1019.99     20.30 o
  -2   1  22       28.09       37.53      5.87 o
  -1   1  22      130.20      128.88      8.88 o
   0   1  22      327.59      328.70     12.94 o
   1   1  22      966.36      904.30     17.27 o
   2   1  22      770.29      729.78     21.13 o
   3   1  22      575.63      551.23     13.51 o
   4   1  22      277.32      265.30     13.56 o
   5   1  22        3.35       -0.05      7.72 o
   6   1  22       27.80       36.10      9.94 o
   7   1  22        0.74       -7.45      7.63 o
   8   1  22      218.90      202.22     16.99 o
 -12   2  22      530.99      593.99     27.66 o
 -11   2  22      142.15      141.08     12.48 o
 -10   2  22      177.18      171.20     11.15 o
  -9   2  22      270.93      283.51     17.45 o
  -8   2  22       65.26       48.46      7.81 o
  -7   2  22       46.79       40.09      8.20 o
  -6   2  22      756.21      603.39     16.76 o
  -5   2  22       56.22       48.19      8.44 o
  -4   2  22        6.28        8.87      6.40 o
  -3   2  22      871.03      915.86     22.19 o
  -2   2  22      372.29      376.32     19.51 o
  -1   2  22     2309.00     2230.97     39.48 o
   0   2  22     1310.35     1201.93     17.86 o
   1   2  22      618.34      601.33     14.49 o
   2   2  22      594.68      616.66     15.31 o
   3   2  22      263.40      229.83     13.79 o
   4   2  22      237.25      229.14     12.69 o
   5   2  22      230.49      217.26     13.44 o
   6   2  22      199.37      210.09     15.18 o
   7   2  22      427.69      463.29     18.24 o
   8   2  22      271.46      303.14     20.30 o
 -11   3  22       14.76        2.97      7.74 o
 -10   3  22       36.02       36.59      7.57 o
  -9   3  22       28.76       27.61      7.90 o
  -8   3  22      212.60      244.62     12.05 o
  -7   3  22     1901.21     1821.24     31.83 o
  -6   3  22       37.67       30.06      7.39 o
  -5   3  22     3590.14     3471.27     53.73 o
  -4   3  22      110.00      126.33     15.75 o
  -3   3  22      392.33      386.73     19.52 o
  -2   3  22      258.60      269.04     18.64 o
  -1   3  22        0.08        4.83      5.96 o
   0   3  22       15.84       25.45      6.98 o
   1   3  22      215.29      218.92     10.88 o
   2   3  22       89.43      108.26     10.72 o
   3   3  22      309.02      349.91     15.07 o
   4   3  22     1819.53     1766.38     54.79 o
   5   3  22       35.87       15.96      7.70 o
   6   3  22       29.28       23.93      8.43 o
   7   3  22        1.08        4.16     13.72 o
 -10   4  22      405.46      394.55     18.59 o
  -9   4  22      153.63      182.38     18.78 o
  -8   4  22        0.44       -4.95      7.26 o
  -7   4  22        4.19        3.51      7.92 o
  -6   4  22       55.91       52.53      8.62 o
  -5   4  22      721.94      706.23     28.45 o
  -4   4  22      105.76      102.10     13.60 o
  -3   4  22      221.58      258.11     28.45 o
  -2   4  22      176.25      172.75     24.39 o
  -1   4  22      178.46      148.00     17.31 o
   0   4  22        6.59       -5.51     10.12 o
   1   4  22      161.97      193.38     12.36 o
   2   4  22        1.49       -2.68      6.64 o
   3   4  22        0.18        2.97      8.36 o
   4   4  22       20.31       19.07      8.15 o
   5   4  22       38.35       23.48     10.35 o
   6   4  22      167.74      172.24     35.57 o
  -8   5  22      287.65      271.15     26.07 o
  -7   5  22      204.47      196.36     25.92 o
  -6   5  22       96.26       97.08     10.94 o
  -5   5  22        0.21        4.36      7.62 o
  -4   5  22       77.39       89.96     11.75 o
  -3   5  22      428.15      467.04     27.95 o
  -1   5  22       46.06       69.10     23.37 o
   0   5  22      166.44      180.06     27.43 o
   1   5  22      607.05      627.13     26.55 o
   2   5  22      199.38      245.83     15.54 o
   3   5  22       83.91       98.28     13.44 o
   4   5  22      261.17      266.06     22.14 o
  -3   6  22      179.55      209.33     32.52 o
  -2   6  22      397.97      389.20     40.65 o
  -1   6  22      298.71      274.37     34.55 o
 -12   1  23       30.43       30.20      8.95 o
 -11   1  23       42.64       57.43      8.49 o
 -10   1  23        6.03        7.15      7.35 o
  -9   1  23        3.83        2.02      5.18 o
  -8   1  23        0.95       -3.88      4.86 o
  -7   1  23       23.78        7.83      5.11 o
  -6   1  23      183.40      186.36      8.89 o
  -5   1  23       37.44       41.38      5.37 o
  -4   1  23       89.62       74.37      7.99 o
  -3   1  23      643.94      683.83     16.97 o
  -2   1  23       78.65       73.95      6.82 o
  -1   1  23       12.11       12.19      5.70 o
   0   1  23        4.26        2.01      6.01 o
   1   1  23      234.60      261.22      9.78 o
   2   1  23      115.87      116.97      7.62 o
   3   1  23       31.26       35.17      6.09 o
   4   1  23       36.17       35.04     14.37 o
   5   1  23        0.51        2.73      7.72 o
   6   1  23      278.91      264.73     17.71 o
   7   1  23        9.97       16.63      9.50 o
   8   1  23      149.79      142.65     23.86 o
 -12   2  23       56.63       47.52     11.47 o
 -11   2  23      101.65      107.99     10.24 o
 -10   2  23       11.03       -3.01      6.81 o
  -9   2  23       38.99       27.00     10.27 o
  -8   2  23       14.49       24.92      7.18 o
  -7   2  23       70.84       64.88      8.37 o
  -6   2  23        4.82        1.52      7.04 o
  -5   2  23     2249.98     2153.21     38.88 o
  -4   2  23      219.64      203.87     12.35 o
  -3   2  23      414.33      391.45     15.55 o
  -2   2  23     1893.78     1927.88     29.88 o
  -1   2  23      915.71      857.92     19.09 o
   0   2  23      116.79      153.74      8.85 o
   1   2  23       80.82       75.71      7.16 o
   2   2  23       13.45       15.59      6.88 o
   3   2  23       52.26       46.05      7.97 o
   4   2  23       45.19       21.42      7.69 o
   5   2  23        0.54        0.77      7.18 o
   6   2  23       51.81       59.75      9.75 o
   7   2  23       33.01       30.55      9.55 o
   8   2  23       19.53       24.78     11.70 o
 -11   3  23      130.68      123.37     14.60 o
 -10   3  23       22.78       10.64      8.95 o
  -9   3  23       53.69       79.05     11.92 o
  -8   3  23       28.30       26.69      7.92 o
  -7   3  23        0.51        0.56      6.27 o
  -6   3  23      601.21      599.74     17.63 o
  -5   3  23      842.96      827.03     23.43 o
  -4   3  23       11.75        4.49      8.53 o
  -3   3  23      692.72      713.46     35.06 o
  -2   3  23       12.44       17.73      9.52 o
  -1   3  23      126.46      137.28     14.32 o
   0   3  23       58.29       39.97      7.57 o
   1   3  23       31.66       42.28      6.93 o
   2   3  23        0.44        9.53      5.97 o
   3   3  23        2.71        4.04      6.69 o
   4   3  23      289.12      265.46     14.56 o
   5   3  23       55.43       41.48      8.94 o
   6   3  23       56.66       48.63     11.30 o
   7   3  23       24.46       28.23     15.75 o
 -10   4  23       36.44       50.74     11.53 o
  -9   4  23      197.47      187.05     16.22 o
  -8   4  23       20.16       21.42      9.73 o
  -7   4  23       26.22       20.36      9.10 o
  -6   4  23      126.86      119.04     12.45 o
  -5   4  23       71.79      103.31     15.24 o
  -4   4  23       10.27        1.92      9.52 o
  -3   4  23      114.81      126.01     23.37 o
  -2   4  23       18.63       48.78     18.29 o
  -1   4  23       25.36       37.88      9.35 o
   0   4  23       75.41       92.02      9.75 o
   1   4  23       12.62       21.60      7.54 o
   2   4  23       26.86       25.67      8.18 o
   3   4  23       15.86       17.23      8.97 o
   4   4  23        0.75        1.46      7.38 o
   5   4  23      115.49      114.59     21.85 o
  -8   5  23       14.24        4.06     14.23 o
  -7   5  23        5.57        2.00     10.31 o
  -6   5  23       16.03       28.27     10.17 o
  -5   5  23       13.39       14.38     10.02 o
  -4   5  23      169.66      215.48     19.36 o
  -3   5  23       11.52       20.48     11.43 o
   0   5  23       28.54       19.84      8.50 o
   1   5  23      341.57      384.07     20.96 o
   2   5  23       33.98       18.38      8.64 o
   3   5  23       34.91       25.99     12.19 o
 -12   0  24      523.38      558.20     29.46 o
 -11   0  24       68.85       79.65     12.06 o
 -10   0  24      436.35      544.66     21.49 o
  -9   0  24      923.37      900.44     33.99 o
  -8   0  24       94.10      102.56     13.91 o
  -7   0  24     1015.55      982.11     31.98 o
  -6   0  24        4.95        1.21      6.40 o
  -5   0  24      330.39      261.98     14.90 o
  -4   0  24      788.28      755.16     25.87 o
  -3   0  24       63.11       50.81     14.23 o
  -2   0  24      236.33      244.03     18.80 o
  -1   0  24      189.37      203.32     15.81 o
   0   0  24        2.44        3.56      7.90 o
   1   0  24      437.68      369.50     20.47 o
   2   0  24     2445.13     2357.02     53.86 o
   3   0  24        1.12       -0.30      6.78 o
   4   0  24      199.71      221.15     22.12 o
   5   0  24       13.00       16.24      8.87 o
   6   0  24       10.30       -4.94     16.77 o
   7   0  24       18.30       16.26     16.26 o
   8   0  24      441.11      430.86     41.66 o
 -12   1  24     1424.86     1503.59     32.35 o
 -11   1  24      515.89      502.10     16.75 o
 -10   1  24      353.40      366.96     16.51 o
  -9   1  24      453.29      440.34     13.37 o
  -8   1  24      240.59      240.10     10.78 o
  -7   1  24       38.60       41.99      6.06 o
  -6   1  24      139.28      111.10      7.52 o
  -5   1  24      121.72      145.93      8.12 o
  -4   1  24      658.11      678.24     19.90 o
  -3   1  24     2598.27     2617.29     57.87 o
  -2   1  24       24.74       27.76      5.79 o
  -1   1  24     1013.98      990.61     35.50 o
   0   1  24     1370.87     1289.75     24.89 o
   1   1  24      237.52      214.85     10.52 o
   2   1  24       66.85       64.83      6.52 o
   3   1  24      190.18      194.83      9.77 o
   4   1  24      345.15      348.34     13.56 o
   5   1  24       40.47       25.65      9.57 o
   6   1  24      223.61      208.42     23.74 o
   7   1  24       42.94       40.23     11.55 o
   8   1  24      232.82      274.17     25.12 o
 -12   2  24       40.55       27.61     12.65 o
 -11   2  24       20.96        9.90      7.67 o
 -10   2  24       12.85        9.62      7.30 o
  -9   2  24       17.72       14.37      7.33 o
  -8   2  24        3.30        8.04      6.72 o
  -7   2  24      509.94      519.94     16.99 o
  -6   2  24      468.35      489.16     15.86 o
  -5   2  24       58.99       65.29      9.50 o
  -4   2  24       36.24       40.72      8.00 o
  -3   2  24      654.43      642.92     16.67 o
  -2   2  24       84.78       83.62      8.08 o
  -1   2  24      312.77      321.01     13.64 o
   0   2  24      447.75      452.83     13.35 o
   1   2  24      403.05      399.52     14.98 o
   2   2  24     1470.59     1431.83     24.16 o
   3   2  24      484.70      440.63     14.30 o
   4   2  24      384.62      410.04     18.63 o
   5   2  24      545.89      550.45     18.49 o
   6   2  24      609.93      626.87     29.74 o
   7   2  24       87.65       76.87     13.29 o
 -11   3  24      110.61      121.89     16.78 o
 -10   3  24       32.78       12.89      9.55 o
  -9   3  24      696.59      650.85     30.78 o
  -8   3  24      318.05      321.43     15.88 o
  -7   3  24       33.60       31.70     13.05 o
  -6   3  24       35.03       50.85      9.09 o
  -5   3  24      120.10      112.83     11.70 o
  -4   3  24      163.28      148.63     39.63 o
  -3   3  24        6.30       -0.24      8.96 o
  -2   3  24      222.76      234.65     17.92 o
  -1   3  24      700.73      646.81     26.16 o
   0   3  24      517.01      542.15     20.10 o
   1   3  24      412.32      443.17     15.64 o
   2   3  24      156.49      179.70     10.69 o
   3   3  24       73.09       69.86      9.93 o
   4   3  24       21.36        5.75      7.63 o
   5   3  24      445.11      420.89     18.22 o
   6   3  24       96.94      149.11     22.82 o
  -9   4  24       27.89       46.50     11.05 o
  -8   4  24      248.02      220.27     16.58 o
  -7   4  24      901.96      926.33     31.75 o
  -6   4  24      932.26      950.64     33.89 o
  -5   4  24      395.26      392.46     23.93 o
  -4   4  24      225.56      259.88     19.97 o
  -3   4  24      240.28      239.82     28.45 o
  -2   4  24       17.99       23.37     17.28 o
  -1   4  24      721.21      670.73     27.60 o
   0   4  24      116.55      132.55     12.61 o
   1   4  24      954.65      979.34     23.41 o
   2   4  24      183.17      187.22     12.88 o
   3   4  24       25.38       36.33     10.96 o
   4   4  24      174.26      185.84     16.53 o
   5   4  24       12.82       11.89     18.80 o
  -7   5  24        0.38        0.83     11.23 o
  -6   5  24       45.78       77.19     14.89 o
  -5   5  24        0.47        3.73      8.97 o
  -4   5  24       13.42        7.21     10.90 o
  -3   5  24        1.46        4.75     10.98 o
  -1   5  24      440.33      427.82     31.50 o
   0   5  24      394.75      411.58     18.37 o
   1   5  24        2.43        7.48      8.46 o
   2   5  24      129.97      113.71     16.34 o
   3   5  24       70.64       90.79     15.61 o
 -12   1  25       71.67      101.78     18.72 o
 -11   1  25       26.14       14.25      7.32 o
 -10   1  25        3.20        2.08      7.23 o
  -9   1  25       42.43       20.86      6.77 o
  -8   1  25      221.66      225.19     10.62 o
  -7   1  25      116.66       92.01      7.30 o
  -6   1  25      813.24      758.38     16.39 o
  -5   1  25      410.21      436.65     14.77 o
  -4   1  25     1325.15     1277.88     28.11 o
  -3   1  25       47.64       58.06      7.57 o
  -2   1  25      583.92      627.55     15.27 o
  -1   1  25      850.04      894.11     20.55 o
   0   1  25       46.04       41.12      9.97 o
   1   1  25      473.02      430.69     13.53 o
   2   1  25      263.91      255.66     12.07 o
   3   1  25        4.16        0.12      5.68 o
   4   1  25        6.48        4.91      6.15 o
   5   1  25       27.19       16.07      7.11 o
   6   1  25      215.57      207.94     15.99 o
   7   1  25       39.70       48.26     13.05 o
 -12   2  25       28.18       25.11     10.82 o
 -11   2  25       18.23       16.34      8.44 o
 -10   2  25       10.66       -3.01      7.23 o
  -9   2  25        2.82        4.39      7.18 o
  -8   2  25       18.65       10.40      6.95 o
  -7   2  25       48.80       59.33      8.37 o
  -6   2  25      169.79      175.38     11.81 o
  -5   2  25        1.01       -4.57      6.12 o
  -4   2  25       20.41       16.75      7.42 o
  -3   2  25      803.16      851.04     19.99 o
  -2   2  25       82.22       72.31      8.29 o
  -1   2  25       99.43       99.73      9.09 o
   0   2  25      199.48      187.97     13.29 o
   1   2  25      180.16      205.50     15.18 o
   2   2  25      224.31      213.95     11.22 o
   3   2  25       62.24       55.45      8.05 o
   4   2  25       89.65       85.19      9.02 o
   5   2  25       89.64       94.56     11.04 o
   6   2  25      201.85      190.61     14.09 o
   7   2  25      154.07      150.83     15.62 o
 -11   3  25       28.21       21.71     10.32 o
 -10   3  25      113.95      128.68     22.86 o
  -9   3  25      119.48      120.66     11.64 o
  -8   3  25       82.70      101.51     11.00 o
  -7   3  25       48.46       42.30      8.44 o
  -6   3  25      184.74      180.03     12.11 o
  -5   3  25       24.62       23.07      8.44 o
  -4   3  25       33.27       36.68     11.43 o
  -3   3  25       12.64       12.19     16.26 o
  -2   3  25        1.00       -5.55      9.26 o
  -1   3  25        1.43        2.54      9.34 o
   0   3  25        5.78        4.08      7.67 o
   1   3  25        3.39        7.74      6.67 o
   2   3  25        8.26       -2.76      5.95 o
   3   3  25       33.02       26.08      7.27 o
   4   3  25       40.05       34.13     13.96 o
   5   3  25      356.09      326.85     17.08 o
   6   3  25        1.29        6.24      9.94 o
  -9   4  25      269.29      258.33     22.63 o
  -8   4  25       36.52       45.75     10.88 o
  -7   4  25       62.66       62.25     11.27 o
  -6   4  25      173.89      177.36     15.00 o
  -5   4  25      122.24      141.11     16.34 o
  -4   4  25       67.39       84.00     14.32 o
  -3   4  25      277.79      255.06     30.49 o
  -2   4  25       16.78       21.34     17.28 o
  -1   4  25      219.64      214.22     18.95 o
   0   4  25       28.94       21.08      8.91 o
   1   4  25        7.75        3.46      8.37 o
   2   4  25        0.11        7.01     10.71 o
   3   4  25        1.07       -0.72      8.35 o
   4   4  25        8.60       -0.64     10.49 o
  -7   5  25        1.87       14.29     11.96 o
  -6   5  25        8.50       21.74     18.80 o
  -5   5  25       57.82       63.90     11.36 o
  -4   5  25        8.57       -3.39     10.49 o
  -3   5  25       78.30       92.05     15.14 o
  -1   5  25       22.16       14.23     15.24 o
   0   5  25       95.97       98.29     15.76 o
   1   5  25      111.80      118.19     16.77 o
   2   5  25      149.05      152.56     17.96 o
 -12   0  26      255.85      215.92     39.12 o
 -11   0  26     1037.46     1109.78     42.85 o
 -10   0  26      412.02      382.48     19.93 o
  -9   0  26      109.73      128.89     12.88 o
  -8   0  26      460.58      439.21     27.12 o
  -7   0  26      353.04      292.72     21.33 o
  -6   0  26        4.01        3.76      6.40 o
  -5   0  26      543.22      445.71     20.74 o
  -4   0  26      197.21      194.52     16.16 o
  -3   0  26     1988.42     1985.71     45.99 o
  -2   0  26      864.54      903.97     31.50 o
  -1   0  26     1487.32     1477.67     58.94 o
   0   0  26     2935.60     2781.50     57.48 o
   1   0  26        9.63        6.72      9.26 o
   2   0  26     1076.70      954.41     34.04 o
   3   0  26      630.94      620.59     48.27 o
   4   0  26        6.42        4.44      8.29 o
   5   0  26      128.22      111.97     20.32 o
   6   0  26       69.00       51.19     14.32 o
   7   0  26       70.93       48.78     15.04 o
 -12   1  26       62.24       88.94     16.87 o
 -11   1  26       72.07       93.21     11.16 o
 -10   1  26       52.09       48.03      9.37 o
  -9   1  26      149.44      160.43     14.08 o
  -8   1  26      267.94      256.97     11.25 o
  -7   1  26      182.02      190.17      9.72 o
  -6   1  26      151.47      187.98      9.63 o
  -5   1  26       55.11       62.95      8.26 o
  -4   1  26      527.07      465.78     17.91 o
  -3   1  26       64.00       43.39      6.95 o
  -2   1  26      535.46      459.10     13.65 o
  -1   1  26      303.34      280.71     27.72 o
   0   1  26        0.05       -3.81      5.64 o
   1   1  26       62.39       49.20      7.97 o
   2   1  26     1130.67     1099.53     24.12 o
   3   1  26      411.58      394.87     15.97 o
   4   1  26      434.92      426.70     15.01 o
   5   1  26      477.70      474.24     26.19 o
   6   1  26      367.31      419.44     16.49 o
   7   1  26       82.69       85.44     11.76 o
 -11   2  26      132.39      130.02     12.44 o
 -10   2  26      375.00      430.26     19.54 o
  -9   2  26      790.32      781.08     27.87 o
  -8   2  26      545.68      508.50     17.77 o
  -7   2  26       30.28       34.38      7.71 o
  -6   2  26      180.72      180.51     11.74 o
  -5   2  26      231.92      250.29     15.64 o
  -4   2  26      213.64      172.55     12.89 o
  -3   2  26      707.08      763.71     32.56 o
  -2   2  26        7.10       17.29      6.58 o
  -1   2  26      246.93      244.93     12.76 o
   0   2  26      465.11      510.30     29.26 o
   1   2  26     1022.39     1002.74     23.11 o
   2   2  26      544.55      504.86     17.52 o
   3   2  26       94.89       80.93     10.28 o
   4   2  26       27.65       37.96      7.79 o
   5   2  26      354.97      348.83     17.31 o
   6   2  26     1177.03     1211.47     42.54 o
 -10   3  26        0.33       -8.06     10.98 o
  -9   3  26      136.88      136.44     13.87 o
  -8   3  26      441.12      470.66     17.89 o
  -7   3  26      702.66      693.93     24.24 o
  -6   3  26      125.34      119.72     10.88 o
  -5   3  26      591.76      560.63     21.15 o
  -4   3  26       24.01        6.45     10.25 o
  -3   3  26      969.39      972.49     46.74 o
  -2   3  26      482.93      498.12     24.72 o
  -1   3  26      747.82      654.91     62.50 o
   0   3  26      150.30      182.47     14.57 o
   1   3  26      170.02      195.03     12.79 o
   2   3  26      211.67      198.15     13.16 o
   3   3  26      133.85      148.32     10.85 o
   4   3  26      328.77      330.92     15.05 o
   5   3  26       30.69       24.32     11.00 o
   6   3  26      248.34      190.69     23.37 o
  -9   4  26      548.66      590.95     30.48 o
  -8   4  26      495.42      520.03     26.53 o
  -7   4  26       15.89       21.93     17.78 o
  -6   4  26       22.96       31.89     13.74 o
  -5   4  26      480.17      478.78     38.62 o
  -4   4  26       23.82       30.68     11.23 o
  -3   4  26      249.52      254.05     31.50 o
  -2   4  26       84.19      108.73     23.37 o
  -1   4  26      343.45      354.39     24.06 o
   0   4  26      190.83      257.25     17.69 o
   1   4  26       15.49        4.55      8.49 o
   2   4  26       24.86       15.69      9.04 o
   3   4  26      134.20      185.06     29.98 o
   4   4  26      101.56      120.05     19.31 o
  -6   5  26      904.26     1042.70     37.60 o
  -5   5  26      419.02      452.44     26.33 o
  -4   5  26        0.09       -3.84     10.98 o
  -3   5  26        5.62       -3.05     17.28 o
  -1   5  26        8.79       -2.03     14.23 o
   0   5  26       68.26       50.81     18.29 o
   1   5  26       66.44       42.68     18.29 o
 -12   1  27       31.77       43.19     15.09 o
 -11   1  27        4.93       -9.36      8.44 o
 -10   1  27       76.53       97.38     11.03 o
  -9   1  27       46.98       36.14      8.76 o
  -8   1  27      143.18      152.50      9.58 o
  -7   1  27       32.03       33.38      6.15 o
  -6   1  27        3.91        9.63      5.36 o
  -5   1  27      401.12      384.48     12.28 o
  -4   1  27       32.82       30.83     10.46 o
  -3   1  27       97.29       99.10      9.12 o
  -2   1  27       90.88       95.99      8.29 o
  -1   1  27       93.17       81.94      8.86 o
   0   1  27      399.99      403.39     15.48 o
   1   1  27       65.28       66.72     10.46 o
   2   1  27       11.28       13.74      7.18 o
   3   1  27      257.11      257.59     14.70 o
   4   1  27       27.90       39.34     12.11 o
   5   1  27      189.48      184.78     15.25 o
   6   1  27       88.04       76.44      9.89 o
   7   1  27        8.26       15.04      9.65 o
 -11   2  27       31.37       49.50     14.92 o
 -10   2  27      203.53      223.04     16.87 o
  -9   2  27       34.21       40.76      8.80 o
  -8   2  27        1.42        0.00      7.11 o
  -7   2  27       35.73       31.80      8.86 o
  -6   2  27       85.99       86.63      9.69 o
  -5   2  27       34.50       31.11      8.76 o
  -4   2  27      220.01      197.71     17.33 o
  -3   2  27      355.20      372.50     15.57 o
  -2   2  27      273.09      273.16     13.65 o
  -1   2  27      459.42      401.89     15.12 o
   0   2  27      250.33      227.91     19.57 o
   1   2  27       10.66        5.73      9.24 o
   2   2  27      133.25      145.49     11.79 o
   3   2  27        2.26        1.92      7.33 o
   4   2  27      134.47      149.83     17.88 o
   5   2  27       93.49       88.69     10.17 o
   6   2  27      104.63       97.97     13.63 o
 -10   3  27      111.37      122.33     22.36 o
  -9   3  27      130.46      148.28     21.56 o
  -8   3  27        0.20       14.27      7.84 o
  -7   3  27        2.21        4.23      7.04 o
  -6   3  27      314.28      324.63     15.69 o
  -5   3  27        0.15       -2.05      9.81 o
  -4   3  27     1094.95     1051.55     33.57 o
  -3   3  27      742.69      776.37     43.70 o
  -2   3  27       12.66       19.47     10.98 o
  -1   3  27     1005.14      920.66     32.69 o
   0   3  27       19.46       26.93     10.78 o
   1   3  27       32.12       32.85      8.33 o
   2   3  27      161.65      154.49     12.30 o
   3   3  27       72.35       70.94     10.65 o
   4   3  27       98.17       99.98     18.94 o
   5   3  27      103.59      110.62     12.30 o
  -8   4  27       95.15       89.99     13.19 o
  -7   4  27        0.94       -9.15     10.06 o
  -6   4  27       16.98       31.92     10.23 o
  -5   4  27       14.99       19.82     11.50 o
  -4   4  27       45.62       25.96     11.71 o
  -3   4  27      141.39      173.77     28.45 o
  -2   4  27        5.59        4.06     16.26 o
  -1   4  27       16.19       44.33     18.80 o
   0   4  27      169.49      168.08     14.83 o
   1   4  27       24.51       36.12     10.43 o
   2   4  27        5.90       17.02     11.23 o
   3   4  27       34.36       58.94     19.31 o
  -5   5  27       35.33       42.45     13.89 o
  -4   5  27        9.23       12.69     16.26 o
  -3   5  27        0.81        3.05     17.28 o
   0   5  27       19.70       22.36     17.28 o
 -12   0  28       67.13      101.76     18.29 o
 -11   0  28      295.45      364.75     26.16 o
 -10   0  28      442.94      490.69     21.31 o
  -9   0  28      129.26      132.51     13.51 o
  -8   0  28      280.23      308.90     18.38 o
  -7   0  28      352.91      325.57     18.29 o
  -6   0  28      115.81      141.09     14.41 o
  -5   0  28      891.85      946.47     31.25 o
  -4   0  28      869.03      907.01     30.53 o
  -3   0  28       48.09       36.04     20.32 o
  -2   0  28      506.32      490.08     23.68 o
  -1   0  28      596.32      611.27     25.84 o
   0   0  28      278.08      275.33     19.75 o
   1   0  28      150.20      129.66     15.81 o
   2   0  28      229.66      250.70     20.08 o
   3   0  28      182.20      205.74     22.86 o
   4   0  28      842.66      829.95     26.19 o
   5   0  28      172.16      167.93     19.36 o
   6   0  28      152.67      126.10     18.64 o
 -11   1  28      249.04      233.24     22.28 o
 -10   1  28     1633.58     1698.59     34.04 o
  -9   1  28      497.96      523.00     20.83 o
  -8   1  28      169.85      159.35     11.81 o
  -7   1  28       20.93       11.33      6.21 o
  -6   1  28       48.70       29.67      6.15 o
  -5   1  28      225.73      243.81     10.80 o
  -4   1  28        2.52       -9.26      6.63 o
  -3   1  28     1305.98     1344.48     29.88 o
  -2   1  28     1182.49     1207.67     24.97 o
  -1   1  28      834.02      768.96     23.64 o
   0   1  28        8.51       16.60      8.21 o
   1   1  28      146.84      140.93     17.56 o
   2   1  28      131.60      128.84     13.09 o
   3   1  28        0.20        4.35      7.35 o
   4   1  28       48.77       42.38      9.37 o
   5   1  28       14.83       21.50      8.86 o
   6   1  28      588.29      573.21     21.07 o
 -11   2  28      245.59      229.27     32.52 o
 -10   2  28        6.46        9.37      9.57 o
  -9   2  28       19.77       28.65      8.76 o
  -8   2  28      286.14      295.19     15.70 o
  -7   2  28      273.40      281.60     16.87 o
  -6   2  28       75.31       74.07      9.40 o
  -5   2  28      565.50      523.04     20.30 o
  -4   2  28     1257.88     1134.07     34.71 o
  -3   2  28       13.50        1.27      6.44 o
  -2   2  28       39.98       45.68      7.90 o
  -1   2  28       81.73      101.47     11.64 o
   0   2  28        0.30       -3.05      7.37 o
   1   2  28       60.13       52.90     12.76 o
   2   2  28        6.22       -0.16      7.63 o
   3   2  28      561.82      579.10     19.68 o
   4   2  28     1241.12     1242.43     42.43 o
   5   2  28      116.17      134.44     12.92 o
   6   2  28       84.80       88.84     11.73 o
 -10   3  28      214.10      230.69     37.60 o
  -9   3  28      264.40      258.06     37.09 o
  -8   3  28      101.25      102.58     11.30 o
  -7   3  28      220.29      223.00     14.14 o
  -6   3  28        0.03        7.45      7.43 o
  -5   3  28      132.96      150.34     24.90 o
  -4   3  28      139.23      144.30     25.40 o
  -3   3  28       68.83       82.31     21.34 o
  -2   3  28       51.64       51.27     12.56 o
  -1   3  28        9.04       41.66     11.50 o
   0   3  28      506.33      560.17     26.56 o
   1   3  28      761.24      810.07     31.59 o
   2   3  28      394.76      392.50     28.01 o
   3   3  28       52.64       49.47      9.77 o
   4   3  28        0.66        0.48      9.35 o
   5   3  28      488.38      500.67     23.45 o
  -8   4  28      325.06      319.09     20.71 o
  -7   4  28       76.26       68.04     14.61 o
  -6   4  28      288.21      320.07     19.52 o
  -5   4  28      194.00      212.22     34.04 o
  -4   4  28        0.69        5.02     10.71 o
  -3   4  28        0.10       12.19     16.26 o
  -2   4  28      157.03      117.88     24.39 o
  -1   4  28       94.12      101.74     15.76 o
   0   4  28        4.98        3.87     23.37 o
   1   4  28      412.62      403.59     20.82 o
   2   4  28      166.66      184.09     22.86 o
   3   4  28      441.92      476.59     37.60 o
  -4   5  28       26.28       30.94     13.43 o
  -3   5  28        0.42      -20.32     16.26 o
 -11   1  29      141.41      126.51     19.31 o
 -10   1  29      107.67      106.26     11.52 o
  -9   1  29       91.77       88.26     10.76 o
  -8   1  29      189.23      190.98     11.79 o
  -7   1  29       13.22       17.71      6.02 o
  -6   1  29       59.84       79.96      7.68 o
  -5   1  29        0.12       -6.80      4.99 o
  -4   1  29        5.60        2.18      7.37 o
  -3   1  29      147.32      157.54     17.17 o
  -2   1  29      732.36      744.26     20.14 o
  -1   1  29       46.42       29.06      8.98 o
   0   1  29       48.27       52.83     13.41 o
   1   1  29      371.47      385.23     26.13 o
   2   1  29        0.20        0.35      8.32 o
   3   1  29       61.49       43.57     10.41 o
   4   1  29       32.69       25.52      8.84 o
   5   1  29      271.56      248.98     16.06 o
   6   1  29       56.84       54.29     16.87 o
 -11   2  29        6.29       14.23     16.26 o
 -10   2  29        3.55        5.30      9.35 o
  -9   2  29       18.25       13.57      8.45 o
  -8   2  29       37.56       18.93      8.11 o
  -7   2  29      134.29      114.99     11.13 o
  -6   2  29       13.35       21.70      7.75 o
  -5   2  29        0.13       -6.32      7.48 o
  -4   2  29      135.01      142.73     15.76 o
  -3   2  29       31.02       29.47      7.49 o
  -2   2  29        2.44        5.73      6.60 o
  -1   2  29       57.11       58.37     10.28 o
   0   2  29       42.20       26.36      9.50 o
   1   2  29      107.58      103.92     12.39 o
   2   2  29       45.50       26.03      8.73 o
   3   2  29      140.79      155.46     12.65 o
   4   2  29        0.54       17.70      8.57 o
   5   2  29      403.03      354.65     21.87 o
  -9   3  29       73.51       86.91     13.26 o
  -8   3  29        2.06        4.81      7.97 o
  -7   3  29      166.23      175.10     14.52 o
  -6   3  29       15.36       12.56     10.71 o
  -5   3  29        7.51       -0.03      8.32 o
  -4   3  29      296.76      244.90     30.49 o
  -3   3  29       30.43        5.08     17.28 o
  -2   3  29       72.63       97.71     14.89 o
  -1   3  29      105.18      108.39     15.04 o
   0   3  29        8.96       15.24     11.23 o
   1   3  29      212.10      231.35     28.58 o
   2   3  29       12.30        4.65      8.05 o
   3   3  29        2.09        9.56      9.77 o
   4   3  29       95.44       76.06     13.04 o
  -8   4  29      108.99      128.04     24.39 o
  -7   4  29      228.83      187.35     28.45 o
  -6   4  29      374.04      381.61     21.60 o
  -5   4  29        0.28       -1.84     23.88 o
  -4   4  29      538.94      565.36     49.79 o
  -3   4  29        4.73       -1.02     17.28 o
  -2   4  29      111.58      129.06     26.42 o
  -1   4  29      712.45      708.68     30.87 o
   0   4  29        5.50        0.00     17.28 o
   1   4  29      289.87      288.82     23.68 o
   2   4  29        0.96        7.14     13.21 o
 -11   0  30      663.19      709.24     56.40 o
 -10   0  30      504.08      456.80     21.69 o
  -9   0  30      467.71      488.26     34.85 o
  -8   0  30      248.12      216.99     16.20 o
  -7   0  30        6.70       -6.35      7.96 o
  -6   0  30        0.70        0.81      7.37 o
  -5   0  30     1131.56     1057.53     28.34 o
  -4   0  30     1552.77     1468.19     40.24 o
  -3   0  30      115.15       87.39     20.32 o
  -2   0  30      298.86      342.79     39.63 o
  -1   0  30      123.15      108.09     15.04 o
   0   0  30      149.74      137.67     16.53 o
   1   0  30       19.66       17.00     11.69 o
   2   0  30     1306.19     1196.32     62.50 o
   3   0  30      449.34      486.41     57.92 o
   4   0  30      165.48      133.84     26.93 o
   5   0  30      274.97      258.26     23.71 o
 -11   1  30      138.36      194.22     21.56 o
 -10   1  30        6.47        2.68      9.73 o
  -9   1  30        2.23        1.13      7.32 o
  -8   1  30        5.40        7.90      6.63 o
  -7   1  30      184.69      193.71     14.67 o
  -6   1  30      851.48      798.80     17.75 o
  -5   1  30      221.61      248.79     13.25 o
  -4   1  30      902.46      885.57     25.17 o
  -3   1  30        4.68        4.10      6.55 o
  -2   1  30      329.32      301.51     27.51 o
  -1   1  30       32.42       43.83      9.73 o
   0   1  30       14.60       18.77      8.98 o
   1   1  30       27.06       29.23      9.29 o
   2   1  30       14.64       16.31      9.50 o
   3   1  30      203.50      202.69     14.33 o
   4   1  30     1065.10     1093.70     27.55 o
   5   1  30      335.73      353.69     22.57 o
 -10   2  30      353.80      343.78     31.50 o
  -9   2  30      596.42      574.13     20.17 o
  -8   2  30      145.38      137.13     12.14 o
  -7   2  30      424.94      369.78     16.65 o
  -6   2  30      462.75      433.35     17.48 o
  -5   2  30      126.99      128.62     13.29 o
  -4   2  30      264.03      278.46     25.40 o
  -3   2  30      295.93      307.92     36.89 o
  -2   2  30       21.89       29.43      8.37 o
  -1   2  30     1249.40     1201.30     76.21 o
   0   2  30      467.88      465.70     20.49 o
   1   2  30       74.66       56.51     15.72 o
   2   2  30      158.98      178.44     13.59 o
   3   2  30       43.37       41.43      9.90 o
   4   2  30       52.07       79.34     16.27 o
   5   2  30        0.01       -1.60      9.94 o
  -9   3  30        3.87       13.41     12.56 o
  -8   3  30      102.32       72.59     11.17 o
  -7   3  30      696.85      704.16     21.93 o
  -6   3  30      475.17      489.58     22.15 o
  -5   3  30      498.10      519.31     25.40 o
  -4   3  30        0.14      -28.45     14.23 o
  -3   3  30        9.84       17.28     16.26 o
  -2   3  30        8.66       24.42     21.85 o
  -1   3  30      345.56      302.80     22.99 o
   0   3  30      611.65      582.61     58.43 o
   1   3  30      724.63      692.44     30.53 o
   2   3  30      505.35      514.92     22.45 o
   3   3  30      228.62      231.20     22.39 o
  -7   4  30       98.55      127.61     16.87 o
  -6   4  30      278.11      282.88     19.34 o
  -5   4  30       98.19       97.84     23.88 o
  -4   4  30        0.26       -9.21     11.43 o
  -3   4  30      256.85      259.13     33.53 o
  -2   4  30       17.65       25.40     20.32 o
  -1   4  30      105.71       95.92     16.48 o
   0   4  30      418.33      396.63     27.28 o
   1   4  30      380.07      400.97     45.22 o
 -10   1  31       20.20       17.18     11.84 o
  -9   1  31      137.90      176.01     15.02 o
  -8   1  31       39.88       45.70      9.28 o
  -7   1  31        0.40       -4.16      6.13 o
  -6   1  31        1.78        0.04      6.11 o
  -5   1  31      148.53      135.85     10.17 o
  -4   1  31        8.00       22.09      8.55 o
  -3   1  31       45.63       37.51      8.25 o
  -2   1  31       84.06      109.77     11.44 o
  -1   1  31       78.70       87.45     11.73 o
   0   1  31      219.13      242.75     16.99 o
   1   1  31       90.24       73.72     11.53 o
   2   1  31       87.75       73.72     11.50 o
   3   1  31       57.83       60.97     11.86 o
   4   1  31      208.68      210.58     15.03 o
   5   1  31        1.43        8.37     13.12 o
 -10   2  31       66.91       71.48     18.80 o
  -9   2  31       13.01       36.98     11.88 o
  -8   2  31      435.34      479.73     18.90 o
  -7   2  31        5.45       12.04      7.46 o
  -6   2  31        5.89        2.20      7.33 o
  -5   2  31       94.93      135.03     29.97 o
  -4   2  31      670.85      637.41     28.21 o
  -3   2  31      308.19      311.54     17.77 o
  -2   2  31       13.87       37.07     10.09 o
  -1   2  31       80.60       79.50     11.86 o
   0   2  31      599.31      567.19     22.68 o
   1   2  31       15.59        2.64      8.76 o
   2   2  31        8.51       14.54     12.53 o
   3   2  31       42.41       40.29      9.88 o
   4   2  31        0.59        8.76     10.32 o
  -9   3  31       69.72       75.18     15.61 o
  -8   3  31        0.05        1.33      9.97 o
  -7   3  31       21.78       24.89     10.71 o
  -6   3  31        6.70        7.67      7.90 o
  -5   3  31       20.92       20.59     11.12 o
  -4   3  31      388.34      337.37     36.58 o
  -3   3  31        2.17       28.45     18.29 o
  -2   3  31      101.32       90.83     15.04 o
  -1   3  31      103.01       99.35     16.06 o
   0   3  31       23.16       -1.25     11.12 o
   1   3  31      402.37      413.39     28.00 o
   2   3  31       16.44       31.31     11.12 o
   3   3  31       43.03       32.78     14.79 o
  -6   4  31        4.93        2.72     11.96 o
  -5   4  31       34.84       16.84     12.44 o
  -4   4  31       43.09       47.15     14.32 o
  -3   4  31        0.14      -12.19     17.28 o
  -2   4  31        0.16       -3.05     18.29 o
  -1   4  31        0.21       17.50     12.70 o
   0   4  31        0.31       -9.62     10.90 o
 -10   0  32       51.06       77.28     15.81 o
  -9   0  32       18.65       22.37     10.53 o
  -8   0  32      234.63      242.37     30.78 o
  -7   0  32      223.90      252.37     17.40 o
  -6   0  32      931.20      947.28     45.79 o
  -5   0  32      457.52      428.24     19.71 o
  -4   0  32      308.32      349.82     23.58 o
  -3   0  32       34.85       53.86     19.31 o
  -2   0  32      710.77      700.90     33.03 o
  -1   0  32      121.53      131.10     16.53 o
   0   0  32        0.95      -10.35      9.68 o
   1   0  32      101.90      104.10     18.80 o
   2   0  32       22.10       21.94     15.75 o
   3   0  32       60.96       66.53     15.34 o
   4   0  32      758.48      791.92     38.62 o
 -10   1  32       39.32       47.56     14.72 o
  -9   1  32      234.12      254.93     18.57 o
  -8   1  32     1231.33     1239.01     39.02 o
  -7   1  32      230.24      248.06     13.23 o
  -6   1  32       41.32       56.25      8.16 o
  -5   1  32      157.90      165.53     11.09 o
  -4   1  32      315.90      324.94     18.53 o
  -3   1  32      163.71      153.50     12.01 o
  -2   1  32       35.59       30.75      8.33 o
  -1   1  32      666.29      631.84     23.24 o
   0   1  32      469.89      450.24     20.52 o
   1   1  32        1.29       -7.60      8.76 o
   2   1  32        0.69      -17.06     12.64 o
   3   1  32      361.57      398.80     22.67 o
   4   1  32        0.05       -0.37     10.15 o
  -9   2  32        5.07        1.83     26.42 o
  -8   2  32       39.48       62.05     14.96 o
  -7   2  32       86.05       83.97     11.33 o
  -6   2  32      943.28      944.14     24.64 o
  -5   2  32      388.51      382.92     20.07 o
  -4   2  32      125.90      126.26     16.34 o
  -3   2  32      389.41      381.45     19.00 o
  -2   2  32     1452.66     1349.73     33.59 o
  -1   2  32        0.93       10.12      8.91 o
   0   2  32       56.72       39.08     11.12 o
   1   2  32       75.55       82.72     24.81 o
   2   2  32      280.08      324.13     21.31 o
   3   2  32      526.90      539.09     24.04 o
  -8   3  32       46.85       33.56     16.77 o
  -7   3  32        0.12       -1.22      8.87 o
  -6   3  32       24.57       34.15      9.17 o
  -5   3  32       68.82       78.12     15.34 o
  -4   3  32       24.83       53.86     21.34 o
  -3   3  32       40.06        9.15     18.29 o
  -2   3  32      323.51      333.91     25.03 o
  -1   3  32      307.42      284.35     23.71 o
   0   3  32      428.31      413.59     28.02 o
   1   3  32       24.99       38.82     14.23 o
   2   3  32      128.33      100.52     28.96 o
  -5   4  32        3.25       -0.49     11.45 o
  -4   4  32      103.94      122.41     17.92 o
  -3   4  32        3.39        0.00     17.28 o
  -2   4  32      190.67      168.69     30.49 o
  -1   4  32       14.36        7.37     12.56 o
 -10   1  33      111.09      125.71     43.19 o
  -9   1  33      105.60      109.98     17.78 o
  -8   1  33      272.79      280.14     23.32 o
  -7   1  33       82.12       82.13      9.80 o
  -6   1  33       34.38       31.91      7.81 o
  -5   1  33      104.09      104.47     10.79 o
  -4   1  33      247.90      271.65     18.04 o
  -3   1  33        4.52        7.07      8.98 o
  -2   1  33        9.66        9.54      7.46 o
  -1   1  33      227.20      236.75     17.40 o
   0   1  33       17.74       29.97     10.32 o
   1   1  33        8.63       15.63      9.73 o
   2   1  33        8.22       27.60     10.68 o
   3   1  33      221.99      221.66     18.17 o
  -9   2  33      139.44      140.39     19.36 o
  -8   2  33       30.78       50.93     14.89 o
  -7   2  33        4.03       -3.06      7.43 o
  -6   2  33      109.58      125.48     12.44 o
  -5   2  33       88.73      114.33     13.39 o
  -4   2  33      216.61      226.66     21.12 o
  -3   2  33       98.63      115.85     16.06 o
  -2   2  33       86.91       96.48     12.70 o
  -1   2  33      290.48      315.44     21.22 o
   0   2  33      263.88      248.29     18.11 o
   1   2  33       22.75       29.58     11.30 o
   2   2  33      115.84      142.24     15.44 o
   3   2  33       29.20       45.80     11.70 o
  -7   3  33       75.46       72.10     12.71 o
  -6   3  33       27.67       50.12     14.61 o
  -5   3  33      419.05      467.62     28.21 o
  -4   3  33        7.90       20.32     19.31 o
  -3   3  33        0.15        0.00     17.28 o
  -2   3  33        2.30        5.51     14.23 o
  -1   3  33       58.75       55.22     14.72 o
   0   3  33      118.00      107.86     17.51 o
   1   3  33      204.88      159.88     19.97 o
  -9   0  34      395.45      462.06     28.00 o
  -8   0  34      849.29      863.87     86.38 o
  -7   0  34      123.30      119.25     13.63 o
  -6   0  34        7.62       -6.42      8.17 o
  -5   0  34      184.85      187.05     20.14 o
  -4   0  34     1004.41      978.91     34.84 o
  -3   0  34      207.33      213.91     20.12 o
  -2   0  34     1589.88     1658.83     47.42 o
  -1   0  34      150.74      138.64     22.86 o
   0   0  34        5.42        7.79     11.84 o
   1   0  34      113.52      100.11     16.87 o
   2   0  34      386.10      356.89     32.52 o
   3   0  34      167.77      136.17     28.45 o
  -9   1  34       48.50       53.03     17.78 o
  -8   1  34       65.04       64.96     15.04 o
  -7   1  34      169.43      199.71     12.82 o
  -6   1  34      539.24      545.35     20.66 o
  -5   1  34      549.39      541.49     18.79 o
  -4   1  34      794.83      827.38     26.57 o
  -3   1  34       24.67       36.99     13.08 o
  -2   1  34      466.69      467.62     18.61 o
  -1   1  34        6.21        3.66      9.04 o
   0   1  34       23.63       24.44     17.74 o
   1   1  34       26.99       18.46     10.32 o
   2   1  34       66.67       60.04     12.48 o
   3   1  34       51.87       97.36     21.99 o
  -8   2  34      283.22      294.13     25.12 o
  -7   2  34      446.78      443.86     21.93 o
  -6   2  34       29.67       35.81     11.22 o
  -5   2  34       99.89      113.59     13.49 o
  -4   2  34      116.87      116.05     16.60 o
  -3   2  34      267.29      268.27     34.55 o
  -2   2  34      607.51      614.05     24.18 o
  -1   2  34      249.52      284.19     19.14 o
   0   2  34      264.72      286.54     19.55 o
   1   2  34      497.76      547.66     24.25 o
   2   2  34      329.01      318.34     21.51 o
  -7   3  34       13.99       20.56     12.56 o
  -6   3  34        0.53        9.20     12.44 o
  -5   3  34      375.87      398.30     28.38 o
  -4   3  34      561.81      618.86     43.70 o
  -3   3  34      422.73      375.99     39.63 o
  -2   3  34       68.69       89.93     24.39 o
  -1   3  34      152.51      169.74     20.80 o
   0   3  34       19.70       18.92     13.89 o
  -9   1  35        0.02       -4.62     18.29 o
  -8   1  35      178.79      200.87     21.41 o
  -7   1  35        3.01       13.94      8.35 o
  -6   1  35       71.32       61.01      9.05 o
  -5   1  35       78.43       77.63      9.43 o
  -4   1  35       66.28       79.83     12.39 o
  -3   1  35      109.82      102.17     14.26 o
  -2   1  35        5.76        5.04      8.05 o
  -1   1  35        6.45       10.98      8.44 o
   0   1  35        1.14      -13.83     14.28 o
   1   1  35       17.86       18.53     10.53 o
   2   1  35       10.68       15.43     10.71 o
  -8   2  35       49.02       38.32     16.26 o
  -7   2  35       11.60       13.92     14.73 o
  -6   2  35       25.44       17.95     10.56 o
  -5   2  35      117.48      134.49     17.57 o
  -4   2  35        3.55        1.37     27.95 o
  -3   2  35       30.47       58.94     21.34 o
  -2   2  35       64.12       73.93     12.68 o
  -1   2  35       43.53       55.09     12.29 o
   0   2  35      195.01      171.54     19.83 o
   1   2  35       23.71       22.76     11.06 o
  -5   3  35        1.46       14.81     12.19 o
  -4   3  35        0.62      -17.28     16.26 o
  -3   3  35       61.43       72.15     22.36 o
  -2   3  35       29.64       32.14     14.32 o
  -1   3  35        3.42        7.51     12.87 o
  -8   0  36      223.24      277.28     52.84 o
  -7   0  36      512.14      639.23     31.62 o
  -6   0  36      172.89      178.44     16.22 o
  -5   0  36      345.50      339.48     20.66 o
  -4   0  36      402.41      357.03     25.50 o
  -3   0  36       24.36        3.56     13.72 o
  -2   0  36       59.34       62.99     15.44 o
  -1   0  36       11.03        3.35     12.15 o
   0   0  36      212.53      231.69     32.52 o
   1   0  36       10.69       17.28     20.32 o
   2   0  36      176.87      210.35     32.52 o
  -8   1  36      199.50      259.22     24.43 o
  -7   1  36      102.26      103.28     17.92 o
  -6   1  36      230.17      233.28     15.74 o
  -5   1  36        0.01        2.27      6.78 o
  -4   1  36       37.94       31.75      9.12 o
  -3   1  36       62.87       31.92     10.91 o
  -2   1  36      577.63      602.73     21.96 o
  -1   1  36        3.53        1.87      8.29 o
   0   1  36       14.73        8.81     10.28 o
   1   1  36      257.41      299.45     45.19 o
  -7   2  36       39.02       32.62     14.32 o
  -6   2  36      133.36      133.77     21.34 o
  -5   2  36      151.54      153.10     15.64 o
  -4   2  36     1381.56     1442.00     44.80 o
  -3   2  36      539.92      580.24     44.71 o
  -2   2  36       23.77       33.62     11.12 o
  -1   2  36       85.05      101.73     14.64 o
   0   2  36      144.92      144.84     16.01 o
  -7   1  37      232.70      244.00     24.00 o
  -6   1  37        0.02       16.88     10.77 o
  -5   1  37        7.28        0.53      8.25 o
  -4   1  37        6.67        8.70     16.18 o
  -3   1  37       19.25       40.40     12.27 o
  -2   1  37      193.32      200.79     14.82 o
  -1   1  37       64.27       54.96     12.88 o
   0   1  37        0.17       -3.57      9.77 o
  -6   2  37        2.38       -1.52     12.22 o
  -5   2  37        0.60       -9.71      9.27 o
  -4   2  37      252.35      298.76     36.58 o
  -3   2  37        9.68       31.50     20.32 o
  -2   2  37      175.62      178.31     21.12 o
  -1   2  37       92.29       98.32     14.64 o
  -7   0  38      113.36      116.86     25.40 o
  -6   0  38       75.77      119.36     36.07 o
  -5   0  38        0.34       13.50     12.44 o
  -4   0  38       49.87       56.91     22.36 o
  -3   0  38       56.70       22.36     20.32 o
  -2   0  38      865.47      908.47     53.86 o
  -1   0  38       55.45       34.55     22.36 o
  -6   1  38      638.29      648.25     26.72 o
  -5   1  38      144.39      150.86     16.66 o
  -4   1  38      526.42      541.34     33.53 o
  -3   1  38      677.76      740.57     27.54 o
  -2   1  38      115.41      125.00     13.43 o
  -1   1  38        1.72       -0.72     15.50 o
 
